# Supplementary material for: Short‐term calorie restriction ameliorates genomewide, age‐related alterations in DNA methylation
Source: Aging Cell. 2016 Aug 25;15(6):1074–81. doi: 10.1111/acel.12513 (PMC6398531; doi:10.1111/acel.12513)
Supplement: Supplementary file 4 — Table S5 The profile of promoters with short‐term, CR‐mediated amelioration of age‐related, aberrant methylation. [file ACEL-15-1074-s004.xlsx]

## Sheet: Hyper in Old To Hypo In OCR-O
Chr	start	stop	OY	OCR-O	Ratio(Log2)	Detailed Annotation	Distance to TSS	Nearest PromoterID	Entrez ID	Nearest Unigene	Nearest Refseq	Nearest Ensembl	Gene Name	Gene Alias	Gene Description
chr1	32351001	32351500	1.83802	-2.62642	-4.46445	Intergenic	-1012	NM_001007734	361465	Rn.4220	XM_006227746	ENSRNOG00000011622	Echdc1	MMCD	enoyl CoA hydratase domain containing 1
chr1	79158501	79159000	0.619649	-0.502106	-1.12176	promoter-TSS (NM_001106226)	-583	NM_001106226	292622	Rn.167279	XM_006228343	ENSRNOG00000011262	Gltscr1	-	glioma tumor suppressor candidate region gene 1
chr1	81189501	81190000	0.925249	-0.742337	-1.66759	intron (NM_017077, intron 1 of 1)	279	NM_017077	25100	Rn.10949	NM_017077	ENSRNOG00000014256	Foxa3	Hnf3g	forkhead box A3
chr1	161406501	161407000	1.72516	-1.29657	-3.02173	exon (NM_022282, exon 1 of 23)	272	NM_022282	64053	Rn.202966	NM_022282		Dlg2	Dlgh2	discs, large homolog 2 (Drosophila)
chr1	206363501	206364000	2.70851	-1.4165	-4.12502	exon (NM_203335, exon 1 of 3)	150	NM_203335	309004	Rn.97942	NM_203335	ENSRNOG00000050828	Vkorc1	-	vitamin K epoxide reductase complex, subunit 1
chr1	236162001	236162500	0.549423	-0.590868	-1.14029	Intergenic	-1440	NM_001109163	499322	Rn.112856	XM_006231125	ENSRNOG00000012067	Fam111a	RGD1560913	family with sequence similarity 111, member A
chr1	236163501	236164000	1.21539	-1.97014	-3.18554	promoter-TSS (NM_001109163)	60	NM_001109163	499322	Rn.112856	XM_006231125	ENSRNOG00000012067	Fam111a	RGD1560913	family with sequence similarity 111, member A
chr1	254502501	254503000	1.47347	-1.7503	-3.22377	promoter-TSS (NR_031799)	-642	NR_031799	100313988		NR_031799		Mir101b	rno-mir-101b	microRNA mir-101b
chr1	271292001	271292500	1.72495	-2.34207	-4.06702	Intergenic	-1497	NM_001106353	293939	Rn.36741	XM_006231441	ENSRNOG00000012911	Erlin1	RGD1307058|Spfh1	ER lipid raft associated 1
chr10	18821001	18821500	0.469232	-0.644019	-1.11325	promoter-TSS (NM_001261387)	83	NM_001261387	65023	Rn.20530	XM_006246105		Kcnip1	Kchip1	Kv channel-interacting protein 1
chr10	19530501	19531000	1.03131	-1.03265	-2.06396	Intergenic	-1279	NM_001034138	303037	Rn.54949	XM_006246104	ENSRNOG00000007292	Spdl1	Ccdc99|RGD1306908	spindle apparatus coiled-coil protein 1
chr10	56005501	56006000	0.839618	-0.594309	-1.43393	promoter-TSS (NM_001108830)	-401	NM_001108830	363632	Rn.145250	NM_001108830	ENSRNOG00000012155	Sox15	-	SRY (sex determining region Y)-box 15
chr10	62872001	62872500	0.869466	-0.870545	-1.74001	exon (NM_013034, exon 1 of 13)	230	NM_013034	25553	Rn.1663	NM_013034	ENSRNOG00000003476	Slc6a4	-	solute carrier family 6 (neurotransmitter transporter), member 4
chr10	71298001	71298500	2.34111	-1.29665	-3.63776	promoter-TSS (NM_001079893)	-941	NM_001079893	360580	Rn.231856	XM_006247039	ENSRNOG00000030091	Dusp14	-	dual specificity phosphatase 14
chr10	71356001	71356500	0.562488	-0.586673	-1.14916	Intergenic	-1478	NM_001012141	360581	Rn.8027	XM_006247041	ENSRNOG00000002757	Tada2a	Tada2l	transcriptional adaptor 2A
chr10	93944001	93944500	0.711031	-0.681074	-1.39211	intron (NM_001258237, intron 2 of 14)	374	NM_001258237	498012	Rn.137200	XM_006247632	ENSRNOG00000007467	Ace3	RGD1561299	angiotensin I converting enzyme (peptidyl-dipeptidase A) 3
chr10	95440501	95441000	1.4943	-1.72629	-3.2206	promoter-TSS (NM_001005875)	-838	NM_001005875	287772	Rn.15873	NM_001005875	ENSRNOG00000003117	Psmd12	-	proteasome (prosome, macropain) 26S subunit, non-ATPase, 12
chr10	104260001	104260500	0.464281	-0.575539	-1.03982	promoter-TSS (NM_001109568)	-700	NM_001109568	690212	Rn.198898	XM_006247735	ENSRNOG00000023476	Slc16a5	-	solute carrier family 16 (monocarboxylate transporter), member 5
chr11	34848501	34849000	0.905435	-0.77215	-1.67759	promoter-TSS (NM_001109052)	-235	NM_001109052	498060	Rn.165531	XM_006248074	ENSRNOG00000028670	RGD1562726	-	similar to Putative protein C21orf62 homolog
chr11	41113001	41113500	1.09597	-1.22532	-2.32129	Intergenic	-1161	NM_133587	171119	Rn.24399	NM_133587	ENSRNOG00000027992	Dscam	-	Down syndrome cell adhesion molecule
chr12	25923501	25924000	1.63627	-1.46303	-3.09931	promoter-TSS (NM_001277394)	-602	NM_001277394	685890		XM_006249187		Srrm3	RGD1307391	serine/arginine repetitive matrix 3
chr13	53859001	53859500	0.897385	-1.17703	-2.07442	Lx8|LINE|L1	-1002	NM_001107173	304786	Rn.204345	XM_006249770	ENSRNOG00000007887	Elk4	-	ELK4, ETS-domain protein (SRF accessory protein 1)
chr13	85750001	85750500	1.37023	-1.80121	-3.17144	5' UTR (NM_053433, exon 1 of 9)	201	NM_053433	84493	Rn.163228	NM_053433	ENSRNOG00000003620	Fmo3	-	flavin containing monooxygenase 3
chr15	23567001	23567500	0.688224	-1.00398	-1.6922	(TG)n|Simple_repeat|Simple_repeat	-1258	NM_001013994	305811	Rn.209048	NM_001013994	ENSRNOG00000021183	Rcor2	-	REST corepressor 2
chr15	27719501	27720000	0.926716	-0.9281	-1.85482	Intergenic	-1378	NM_001107254	305826	Rn.224832	NM_001107254		Samd4a	Samd4	sterile alpha motif domain containing 4A
chr15	31549001	31549500	1.33975	-0.775313	-2.11506	promoter-TSS (NM_001013131)	-856	NM_001013131	305837	Rn.16620	NM_001013131	ENSRNOG00000008850	Ttc5	-	tetratricopeptide repeat domain 5
chr15	38439501	38440000	1.03135	-0.954748	-1.9861	promoter-TSS (NM_001109330)	-603	NM_001109330	501998	Rn.145788	XM_006252007	ENSRNOG00000020503	Cbln3	RGD1563731	cerebellin 3 precursor
chr15	52192001	52192500	0.51876	-0.593829	-1.11259	exon (NM_020097, exon 1 of 5)	163	NM_020097	56819	Rn.48671	XM_006252205	ENSRNOG00000013581	Extl3	Regr	exostosin-like glycosyltransferase 3
chr16	61456501	61457000	0.445554	-0.527705	-0.97326	promoter-TSS (NM_001107317)	49	NM_001107317	306515	Rn.218502	XM_006253228	ENSRNOG00000030102	Mboat4	RGD1566335	membrane bound O-acyltransferase domain containing 4
chr17	1924501	1925000	2.27971	-1.7746	-4.05432	intron (NM_001025752, intron 1 of 7)	447	NM_001025752	364666	Rn.7013	NM_001025752	ENSRNOG00000017991	Cdk20	Ccrk	cyclin-dependent kinase 20
chr17	38075501	38076000	2.86275	-2.07721	-4.93995	promoter-TSS (NM_001191915)	-305	NM_001191915	117097	Rn.230449	NM_001191915	ENSRNOG00000011335	Gpr50	H9	G protein-coupled receptor 50
chr17	38076001	38076500	3.65231	-1.51069	-5.163	exon (NM_001191915, exon 1 of 2)	195	NM_001191915	117097	Rn.230449	NM_001191915	ENSRNOG00000011335	Gpr50	H9	G protein-coupled receptor 50
chr17	80521001	80521500	0.762229	-0.581629	-1.34386	intron (NM_022705, intron 1 of 7)	391	NM_022705	64669	Rn.9674	XM_006254274	ENSRNOG00000016403	Olah	Mch|Thedc1	oleoyl-ACP hydrolase
chr18	24644501	24645000	1.73385	-0.920002	-2.65385	Intergenic	-1202	NM_012803	25268	Rn.91064	XM_006254526	ENSRNOG00000014376	Proc	-	protein C
chr19	35592001	35592500	0.786066	-1.03058	-1.81665	intron (NM_001013235, intron 1 of 3)	191	NM_001013235	364981	Rn.18315	XM_006255292	ENSRNOG00000003853	Scoc	-	short coiled-coil protein
chr19	35592501	35593000	1.02886	-1.15686	-2.18572	promoter-TSS (NM_001013235)	-309	NM_001013235	364981	Rn.18315	XM_006255292	ENSRNOG00000003853	Scoc	-	short coiled-coil protein
chr19	54719001	54719500	0.550213	-0.346417	-0.89663	promoter-TSS (NM_012536)	-560	NM_012536	24291	Rn.105845	NM_012536	ENSRNOG00000019068	Ctrb1	Ctrb	chymotrypsinogen B1
chr19	71984501	71985000	2.27969	-1.24423	-3.52391	promoter-TSS (NM_145098)	64	NM_145098	246331	Rn.165344	XM_006255825	ENSRNOG00000010744	Nrp1	Nrp	neuropilin 1
chr2	139970501	139971000	1.33626	-1.09077	-2.42703	intron (NM_001107667, intron 1 of 19)	460	NM_001107667	310315	Rn.219691	XM_006232258	ENSRNOG00000011440	Ccdc39	RGD1306277	coiled-coil domain containing 39
chr2	217171001	217171500	0.671581	-0.727122	-1.3987	promoter-TSS (NM_001108949)	-39	NM_001108949	365868	Rn.218539	XM_006232951	ENSRNOG00000021160	Hormad1	RGD1564960	HORMA domain containing 1
chr2	218766501	218767000	4.2068	-2.99195	-7.19876	promoter-TSS (NM_001031645)	-878	NM_001031645	295305	Rn.103296	NM_001031645	ENSRNOG00000017494	Acp6	-	acid phosphatase 6, lysophosphatidic
chr2	229384001	229384500	0.808177	-0.590083	-1.39826	promoter-TSS (NM_001191713)	-515	NM_001191713	295360	Rn.154486	NM_001191713	ENSRNOG00000050416	Kcna10	-	potassium voltage-gated channel, shaker-related subfamily, member 10
chr2	243153001	243153500	0.526686	-0.526533	-1.05322	Lx8|LINE|L1	-1441	NM_001013914	295417	Rn.161498	NM_001013914	ENSRNOG00000011723	Slc44a3	RGD1305808	solute carrier family 44, member 3
chr2	243681001	243681500	1.72512	-1.29656	-3.02168	Intergenic	-1089	NM_001107721	310836	Rn.40415	XM_006233242	ENSRNOG00000012892	Abca4	ABCR	ATP-binding cassette, subfamily A (ABC1), member 4
chr2	258981001	258981500	1.98493	-1.98609	-3.97102	intron (NM_001106473, intron 1 of 9)	243	NM_001106473	295458	Rn.3651	XM_006233322	ENSRNOG00000014490	Bdh2	Dhrs6	3-hydroxybutyrate dehydrogenase, type 2
chr2	270635001	270635500	0.321529	-0.476631	-0.79816	exon (NM_023969, exon 1 of 2)	478	NM_023969	66025	Rn.64507	XM_006233469	ENSRNOG00000015260	Lpar3	Edg7	lysophosphatidic acid receptor 3
chr20	5727001	5727500	1.02813	-1.03041	-2.05854	promoter-TSS (NR_002316)	-29	NR_002316	415051	Rn.233728	NR_002316		CB741658	-	CB741658 gene
chr20	10585001	10585500	2.08964	-1.47571	-3.56535	Intergenic	-1347	NM_001109548	689755	Rn.204968	XM_006256231	ENSRNOG00000000531	Ccdc167	-	coiled-coil domain containing 167
chr20	12594501	12595000	1.24334	-1.03441	-2.27775	Intergenic	-1278	NM_001044291	687575	Rn.234397	XM_006256228	ENSRNOG00000045860	U2af1	-	U2 small nuclear RNA auxiliary factor 1
chr20	14515501	14516000	0.738621	-0.73856	-1.47718	promoter-TSS (NM_001035232)	-991	NM_001035232	29723	Rn.9042	XM_006256295		Slc19a1	MTX1	solute carrier family 19 (folate transporter), member 1
chr3	28374001	28374500	1.33405	-1.33497	-2.66902	promoter-TSS (NR_031898)	-518	NR_031898	100314292		NR_031898	ENSRNOG00000035630	Mir181a2	Mir181a-2|rno-mir-181a-2	microRNA 181a-2
chr3	79608001	79608500	1.56265	-3.27665	-4.8393	promoter-TSS (NM_001000287)	-9	NM_001000287	295720	Rn.142982	NM_001000287	ENSRNOG00000009526	Olr448	-	olfactory receptor 448
chr3	132822001	132822500	3.85156	-1.98631	-5.83786	promoter-TSS (NM_017178)	22	NM_017178	29373	Rn.90931	XM_006235073	ENSRNOG00000021276	Bmp2	-	bone morphogenetic protein 2
chr3	166814001	166814500	1.98493	-2.63643	-4.62135	promoter-TSS (NM_012710)	-237	NM_012710	25013	Rn.34331	NM_012710	ENSRNOG00000013776	Semg1	RATSVPIIA|SVPIIA|SVS2P|Svp1|Svs2|Svs2p2	semenogelin I
chr3	167421501	167422000	2.11349	-2.1146	-4.2281	promoter-TSS (NM_001106542)	-818	NM_001106542	296368	Rn.3102	NM_001106542	ENSRNOG00000015131	Ube2c	-	ubiquitin-conjugating enzyme E2C
chr3	178207501	178208000	1.02875	-1.15587	-2.18462	intron (NM_001108610, intron 1 of 6)	499	NM_001108610	362283	Rn.55471	XM_006235693	ENSRNOG00000005281	Stx16	-	syntaxin 16
chr4	7294501	7295000	0.724915	-0.839141	-1.56406	intron (NM_080885, intron 1 of 11)	442	NM_080885	140908	Rn.10749	NM_080885	ENSRNOG00000008017	Cdk5	-	cyclin-dependent kinase 5
chr4	56477001	56477500	1.57445	-1.77567	-3.35012	promoter-TSS (NM_001191862)	-996	NM_001191862	362332	Rn.22352	XM_006236212	ENSRNOG00000007281	Flnc	-	filamin C, gamma
chr4	62503001	62503500	0.827266	-0.737503	-1.56477	promoter-TSS (NM_001195503)	-280	NM_001195503	689574	Rn.41920	NM_001195503	ENSRNOG00000046109	LOC689574	-	hypothetical protein LOC689574
chr4	165177001	165177500	0.599748	-0.903223	-1.50297	promoter-TSS (NM_001013086)	-758	NM_001013086	297339	Rn.8945	XM_006236660	ENSRNOG00000013668	Capg	-	capping protein (actin filament), gelsolin-like
chr4	210452001	210452500	1.17821	-1.51067	-2.68887	promoter-TSS (NM_001109393)	-38	NM_001109393	680130	Rn.155651	NM_001109393	ENSRNOG00000007955	Timp4	-	tissue inhibitor of metalloproteinase 4
chr4	227057001	227057500	1.10013	-0.747537	-1.84766	promoter-TSS (NM_145779)	-464	NM_145779	252922	Rn.11295	XM_006237407	ENSRNOG00000006709	Pzp	A1m	pregnancy-zone protein
chr5	10415501	10416000	0.657128	-0.982057	-1.63919	promoter-TSS (NR_106678)	-222	NR_106678	102465146		NR_106678		Mir378b	rno-mir-378b	microRNA mir-378b
chr5	54950001	54950500	1.99482	-1.65559	-3.65041	promoter-TSS (NM_053918)	53	NM_053918	116700	Rn.10589	NM_053918	ENSRNOG00000009269	Cga	-	glycoprotein hormones, alpha polypeptide
chr5	63605501	63606000	1.58098	-1.19505	-2.77603	Intergenic	-1438	NM_001013091	298399	Rn.146071	NM_001013091	ENSRNOG00000016364	Gba2	-	glucosidase beta 2
chr5	94343001	94343500	0.96706	-0.851991	-1.81905	(GA)n|Simple_repeat|Simple_repeat	-1386	NM_001106662	298141	Rn.212245	NM_001106662		Frmd3	-	FERM domain containing 3
chr5	148247001	148247500	1.83505	-1.30574	-3.14078	promoter-TSS (NM_001191765)	-844	NM_001191765	313594	Rn.62413	NM_001191765	ENSRNOG00000027320	Ago1	Eif2c1	argonaute RISC catalytic component 1
chr5	150712501	150713000	1.02799	-0.703511	-1.73151	Intergenic	-1309	NM_001191612	297879	Rn.25043	XM_006238922	ENSRNOG00000043364	Zfp362	RGD1306498	zinc finger protein 362
chr5	156292001	156292500	1.6302	-1.4905	-3.1207	promoter-TSS (NM_080903)	-315	NM_080903	140939	Rn.40636	NM_080903	ENSRNOG00000016543	Trim63	Murf|Murf1|Rnf28	tripartite motif containing 63, E3 ubiquitin protein ligase
chr5	156292501	156293000	1.41915	-0.881485	-2.30064	exon (NM_080903, exon 1 of 9)	185	NM_080903	140939	Rn.40636	NM_080903	ENSRNOG00000016543	Trim63	Murf|Murf1|Rnf28	tripartite motif containing 63, E3 ubiquitin protein ligase
chr5	170732001	170732500	1.00277	-0.772916	-1.77568	promoter-TSS (NR_031850)	-991	NR_031850	100314015		NR_031850	ENSRNOG00000035623	Mir34a	rno-mir-34a	microRNA 34a
chr6	59394501	59395000	1.78466	-1.78618	-3.57084	Intergenic	-1134	NM_053755	114629	Rn.81026	XM_006239973	ENSRNOG00000006878	Slc26a3	-	solute carrier family 26 (anion exchanger), member 3
chr6	87036001	87036500	1.64618	-2.70986	-4.35605	promoter-TSS (NM_001106732)	-550	NM_001106732	299061	Rn.218683	NM_001106732	ENSRNOG00000022970	Nkx2-8	Nkx2-9	NK2 homeobox 8
chr6	142843501	142844000	1.17849	-1.51103	-2.68952	Intergenic	-1298	NR_032296	100314207		NR_032296	ENSRNOG00000040384	Mir770	rno-mir-770	microRNA 770
chr6	144866001	144866500	0.636295	-0.566274	-1.20257	promoter-TSS (NM_001108060)	-620	NM_001108060	314458	Rn.32217	NM_001108060		RGD1305743	Rcor1	Mtfp1-like proline rich protein gene
chr6	146249001	146249500	0.726205	-0.684809	-1.41101	promoter-TSS (NM_001126302)	-972	NM_001126302	691556	Rn.190797	XM_006240647	ENSRNOG00000037562	Zbtb42	-	zinc finger and BTB domain containing 42
chr7	2437501	2438000	1.13196	-1.47755	-2.60951	promoter-TSS (NM_001198562)	-303	NM_001198562	288770	Rn.162909	NM_001198580	ENSRNOG00000002632	Naca	-	nascent polypeptide-associated complex alpha subunit
chr7	11043501	11044000	1.89379	-1.89489	-3.78869	promoter-TSS (NM_001139487)	30	NM_001139487	100125368	Rn.135632	XM_006240834		LOC100125368	-	zinc finger protein LOC100125368
chr7	28179501	28180000	0.927162	-1.30499	-2.23215	promoter-TSS (NM_012619)	-956	NM_012619	24616	Rn.1652	XM_006241195	ENSRNOG00000004302	Pah	-	phenylalanine hydroxylase
chr7	99347501	99348000	1.31623	-0.948895	-2.26512	L1M4|LINE|L1	-1220	NM_001122976	314999	Rn.105294	NM_001122976	ENSRNOG00000008978	Trmt12	RGD1307127	tRNA methyltransferase 12 homolog (S. cerevisiae)
chr7	126331001	126331500	1.98489	-1.98597	-3.97087	intron (NM_013196, intron 1 of 7)	418	NM_013196	25747	Rn.9753	XM_006242151	ENSRNOG00000021463	Ppara	PPAR	peroxisome proliferator activated receptor alpha
chr8	49187501	49188000	0.935434	-0.877128	-1.81256	TTS (NM_001277264)	-1258	NM_001137646	500989	Rn.102011	NM_001137646	ENSRNOG00000018481	Zfp259	RGD1562173	zinc finger protein 259
chr8	49188001	49188500	0.774009	-0.99971	-1.77372	promoter-TSS (NM_001137646)	-758	NM_001137646	500989	Rn.102011	NM_001137646	ENSRNOG00000018481	Zfp259	RGD1562173	zinc finger protein 259
chr8	57820501	57821000	0.99725	-0.877307	-1.87456	promoter-TSS (NM_134389)	-27	NM_134389	171410	Rn.17672	XM_006243065	ENSRNOG00000011381	Acsbg1	Grlacs|Lpd	acyl-CoA synthetase bubblegum family member 1
chr8	93633001	93633500	1.26626	-1.4431	-2.70935	CpG	350	NM_001039610	315863	Rn.205206	XM_006243478	ENSRNOG00000010802	Ube3d	RGD1306773|Ube2cbp	ubiquitin protein ligase E3D
chr8	115716501	115717000	1.02854	-0.865199	-1.89374	intron (NM_001079942, intron 2 of 17)	424	NM_001079942	363142	Rn.26859	XM_006243805	ENSRNOG00000016512	Sema3b	-	sema domain, immunoglobulin domain (Ig), short basic domain, secreted, (semaphorin) 3B
chr9	25647501	25648000	1.29503	-2.00171	-3.29674	promoter-TSS (NR_031921)	-463	NR_031921	100314052		NR_031921	ENSRNOG00000035498	Mir206	rno-mir-206	microRNA 206
chr9	46733501	46734000	2.53609	-2.53734	-5.07343	intron (NM_133575, intron 1 of 10)	132	NM_133575	171106	Rn.10235	NM_133575	ENSRNOG00000014683	Il1rl2	-	interleukin 1 receptor-like 2
chrX	65329001	65329500	1.4942	-1.29617	-2.79037	promoter-TSS (NM_023957)	-135	NM_023957	66013	Rn.163449	NM_023957		Arhgef9	-	Cdc42 guanine nucleotide exchange factor (GEF) 9
chrX	65945001	65945500	1.46092	-1.3066	-2.76752	promoter-TSS (NM_001170590)	-854	NM_001170590	296865	Rn.98429	XM_001067427	ENSRNOG00000021748	Las1l	RGD1565755	LAS1-like (S. cerevisiae)

## Sheet: Hypo in Old To Hyper in OCR-O
Chr	start	stop	OY	OCR-O	Ratio(Log2)	Detailed Annotation	Distance to TSS	Nearest PromoterID	Entrez ID	Nearest Unigene	Nearest Refseq	Nearest Ensembl	Gene Name	Gene Alias	Gene Description
chr1	47624501	47625000	-0.924118	0.857372	1.78149	promoter-TSS (NM_183334)	-357	NM_183334	369018	Rn.208286	NM_183334		Ldhal6b	Ldhl	lactate dehydrogenase A-like 6B
chr1	76013001	76013500	-0.676539	0.700359	1.3769	A-rich|Low_complexity|Low_complexity	-1482	NM_001008367	361501	Rn.1804	XM_006228274	ENSRNOG00000016829	Isoc2b	Isoc2|RGD1309062	isochorismatase domain containing 2b
chr1	80947501	80948000	-1.04801	1.15107	2.19908	promoter-TSS (NM_019126)	-665	NM_001270654	24256	Rn.100787	NM_001270654		Psg19	CEAC|Cea3|Cgm3|RATCEAC	pregnancy specific glycoprotein 19
chr1	80948001	80948500	-1.18216	1.34625	2.52841	Intergenic	-1165	NM_001270654	24256	Rn.100787	NM_001270654		Psg19	CEAC|Cea3|Cgm3|RATCEAC	pregnancy specific glycoprotein 19
chr1	84763501	84764000	-1.61482	1.70884	3.32366	promoter-TSS (NM_017156)	27	NM_017156	29295	Rn.144570	XM_006223146	ENSRNOG00000031529	Cyp2b12	Cyp2b15	cytochrome P450, family 2, subfamily b, polypeptide 12
chr1	88406501	88407000	-1.60615	1.5211	3.12725	promoter-TSS (NM_130403)	-810	NM_130403	114004	Rn.73852	XM_006228642	ENSRNOG00000020676	Ppp1r14a	Cpi17	protein phosphatase 1, regulatory (inhibitor) subunit 14A
chr1	89114001	89114500	-1.94876	2.19279	4.14155	exon (NM_001106243, exon 1 of 32)	140	NM_001106243	292763	Rn.137063	XM_006228716	ENSRNOG00000020505	Map4k1	Hpk1	mitogen activated protein kinase kinase kinase kinase 1
chr1	95494001	95494500	-1.12045	1.03322	2.15367	promoter-TSS (NM_001107507)	-777	NM_001107507	308537	Rn.106288	NM_001107507	ENSRNOG00000014463	Uri1	RGD1310358	URI1, prefoldin-like chaperone
chr1	98715501	98716000	-1.10105	1.14996	2.25101	promoter-TSS (NM_001108479)	-835	NM_001108479	361560	Rn.65503	XR_350292	ENSRNOG00000017456	Vstm2b	RGD1306235	V-set and transmembrane domain containing 2B
chr1	129678501	129679000	-1.61511	1.7075	3.32261	B3A|SINE|B2	-1058	NM_001025681	308708	Rn.16924	NM_001025681		Ttc23	RGD1310409	tetratricopeptide repeat domain 23
chr1	170347001	170347500	-1.79845	1.61379	3.41225	promoter-TSS (NM_001012345)	-945	NM_001012345	252900	Rn.9523	XM_006229732	ENSRNOG00000016573	Dgat2	ARAT	diacylglycerol O-acyltransferase 2
chr1	170347501	170348000	-1.85351	1.1998	3.05332	Intergenic	-1445	NM_001012345	252900	Rn.9523	XM_006229732	ENSRNOG00000016573	Dgat2	ARAT	diacylglycerol O-acyltransferase 2
chr1	175468501	175469000	-0.711829	0.659977	1.37181	promoter-TSS (NM_001077678)	73	NM_001077678	499222	Rn.130322	NM_001077678	ENSRNOG00000036807	RGD1562433	-	similar to ubiquilin 1 isoform 2
chr1	190720001	190720500	-1.47953	1.4196	2.89913	promoter-TSS (NM_017278)	-487	NM_017278	29668	Rn.2668	NM_017278	ENSRNOG00000011745	Psma1	-	proteasome (prosome, macropain) subunit, alpha type 1
chr1	219548501	219549000	-0.944072	0.942973	1.88705	promoter-TSS (NM_001000554)	-543	NM_001000554	365384	Rn.141745	NM_001000554	ENSRNOG00000018955	Olr286	-	olfactory receptor 286
chr1	223828501	223829000	-1.52252	1.68453	3.20705	intron (NM_181480, intron 20 of 20)	-1075	NM_001002288	404660	Rn.189891	XM_006230870		Mrgpre	MrgE	MAS-related GPR, member E
chr1	252485501	252486000	-0.769355	0.8676	1.63695	Intergenic	-1499	NM_013155	25696	Rn.9975	XM_006231197	ENSRNOG00000027491	Vldlr	-	very low density lipoprotein receptor
chr1	259720501	259721000	-1.10095	1.38311	2.48406	promoter-TSS (NM_001115048)	-382	NM_001115048	687696	Rn.216616	XM_006231296	ENSRNOG00000050224	Stambpl1	-	STAM binding protein-like 1
chr10	12901501	12902000	-2.05117	2.30193	4.3531	Intergenic	-1153	NM_001105767	287102	Rn.218464	XM_006245869	ENSRNOG00000004122	Kremen2	-	kringle containing transmembrane protein 2
chr10	44534001	44534500	-1.013	0.868356	1.88136	promoter-TSS (NM_001000021)	-334	NM_001000021	287347	Rn.142120	NM_001000021	ENSRNOG00000049953	Olr1458	-	olfactory receptor 1458
chr10	55449001	55449500	-0.638449	0.689554	1.328	promoter-TSS (NM_001105792)	-973	NM_001105792	287423	Rn.218470	XM_006246615	ENSRNOG00000007391	Hes7	-	hes family bHLH transcription factor 7
chr10	56113501	56114000	-1.47931	1.35603	2.83534	promoter-TSS (NM_001127658)	9	NM_001127658	691976	Rn.188853	NM_001127658	ENSRNOG00000014519	Slc35g3	Amac1	solute carrier family 35, member G3
chr10	58663001	58663500	-2.81533	3.05993	5.87526	promoter-TSS (NM_053508)	-106	NM_053508	85270	Rn.46442	NM_053508	ENSRNOG00000014973	Tekt1	-	tektin 1
chr10	58663501	58664000	-1.05455	1.05248	2.10703	promoter-TSS (NM_053508)	-606	NM_053508	85270	Rn.46442	NM_053508	ENSRNOG00000014973	Tekt1	-	tektin 1
chr10	65546501	65547000	-1.94871	2.19219	4.1409	Intergenic	-1035	NM_001173471	497962	Rn.156118	NM_001173471	ENSRNOG00000037204	Lyrm9	RGD1562012	LYR motif containing 9
chr10	82029501	82030000	-1.4339	1.43199	2.86589	promoter-TSS (NM_199402)	-252	NM_199402	360604	Rn.50006	XM_006247200	ENSRNOG00000003273	Spata20	Ssp411	spermatogenesis associated 20
chr10	91216001	91216500	-0.860022	0.790364	1.65039	Intergenic	-1339	NM_198759	303583	Rn.17895	XM_006247523	ENSRNOG00000028569	Arhgap27	Arhgap15|CAMGAP1	Rho GTPase activating protein 27
chr10	92006001	92006500	-1.05095	1.05077	2.10172	promoter-TSS (NM_001105847)	-935	NM_001105847	287753	Rn.108313	XM_006247504	ENSRNOG00000005104	Sppl2c	Imp5|RGD1560562	signal peptide peptidase like 2C
chr10	104123501	104124000	-0.612615	0.548844	1.16146	promoter-TSS (NM_001108304)	-877	NM_001108304	360658	Rn.198912	XM_006247719	ENSRNOG00000027057	Gga3	-	golgi associated, gamma adaptin ear containing, ARF binding protein 3
chr11	37499001	37499500	-0.949708	0.947084	1.89679	(TG)n|Simple_repeat|Simple_repeat	-1410	NM_001107110	304078	Rn.8624	NM_001107110	ENSRNOG00000001701	Cbr3	-	carbonyl reductase 3
chr11	41304501	41305000	-1.35792	1.69295	3.05088	Intergenic	-1233	NM_001002802	288227	Rn.38581	XM_006248153	ENSRNOG00000001953	Bace2	-	beta-site APP-cleaving enzyme 2
chr11	58209001	58209500	-1.15188	1.04585	2.19773	promoter-TSS (NM_001172090)	-580	NM_001172090	360712	Rn.13304	NM_001172090	ENSRNOG00000032101	Morc1	Morc|RGD1565610	MORC family CW-type zinc finger 1
chr11	71193501	71194000	-1.17571	0.955363	2.13108	Intergenic	-1162	NM_001191659	303903	Rn.54182	NM_001191659	ENSRNOG00000023334	Parp14	RGD1310490	poly (ADP-ribose) polymerase family, member 14
chr11	77076001	77076500	-2.3037	1.94752	4.25122	promoter-TSS (NM_012795)	60	NM_012795	25259	Rn.138111	XM_006248483	ENSRNOG00000038540	Gp5	PLGPV	glycoprotein V (platelet)
chr11	77109501	77110000	-1.4156	0.907995	2.3236	Lx8|LINE|L1	-1293	NM_145083	246296	Rn.213072	XM_006248482	ENSRNOG00000038539	Lrrc15	Lib	leucine rich repeat containing 15
chr11	90575001	90575500	-2.07684	2.07534	4.15218	promoter-TSS (NM_001167806)	-348	NM_001167806	303790	Rn.160846	NM_001024994	ENSRNOG00000001875	Smpd4	RGD1310674	sphingomyelin phosphodiesterase 4, neutral membrane
chr12	15394001	15394500	-0.84205	0.984487	1.82654	intron (NM_001107121, intron 1 of 7)	243	NM_001107121	304293	Rn.40708	NM_001107121		Zfp316	-	zinc finger protein 316
chr12	21649001	21649500	-1.07854	1.27751	2.35605	promoter-TSS (NM_001109064)	-656	NM_001109064	498166	Rn.48145	XM_006249025	ENSRNOG00000001375	Gal3st4	RGD1561105	galactose-3-O-sulfotransferase 4
chr12	42747501	42748000	-1.3292	1.32748	2.65668	intron (NM_053971, intron 2 of 5)	490	NM_053971	117042	Rn.234072	XM_006249377	ENSRNOG00000025936	Rpl6	-	ribosomal protein L6
chr13	32388001	32388500	-1.96138	1.6124	3.57378	intron (NM_001107167, intron 1 of 8)	236	NM_001107167	304689	Rn.77422	XM_006249632	ENSRNOG00000002583	Serpinb11	-	serpin peptidase inhibitor, clade B (ovalbumin), member 11
chr13	55567001	55567500	-1.18227	1.71013	2.8924	promoter-TSS (NM_012642)	-439	NM_012642	24715	Rn.9831	NM_012642	ENSRNOG00000002937	Ren	RATRENAA|RENAA|Ren1	renin
chr13	55567501	55568000	-2.44872	2.51635	4.96507	promoter-TSS (NM_012642)	-939	NM_012642	24715	Rn.9831	NM_012642	ENSRNOG00000002937	Ren	RATRENAA|RENAA|Ren1	renin
chr13	57306501	57307000	-2.40489	2.30234	4.70723	promoter-TSS (NM_001107180)	-809	NM_001107180	304817	Rn.198415	NM_001107180	ENSRNOG00000007418	Ipo9	-	importin 9
chr13	57307001	57307500	-1.60608	1.89789	3.50397	RMER1B|Other|Other	-1309	NM_001107180	304817	Rn.198415	NM_001107180	ENSRNOG00000007418	Ipo9	-	importin 9
chr13	85409501	85410000	-1.02389	0.987135	2.01102	exon (NM_030865, exon 1 of 4)	140	NM_030865	81523	Rn.30051	NM_030865	ENSRNOG00000003221	Myoc	Tigr	myocilin, trabecular meshwork inducible glucocorticoid response
chr13	94402001	94402500	-1.22517	1.47772	2.70289	promoter-TSS (NM_001109077)	-328	NM_001109077	498282	Rn.131539	XM_006250257	ENSRNOG00000004192	Arhgap30	RGD1561419	Rho GTPase activating protein 30
chr13	98207001	98207500	-1.52236	1.52091	3.04327	promoter-TSS (NM_001109524)	-358	NM_001109524	689102	Rn.218706	NM_001109524		Chml	-	choroideremia-like (Rab escort protein 2)
chr14	21831001	21831500	-1.54325	1.31667	2.85992	promoter-TSS (NM_173106)	-113	NM_173106	286759	Rn.91144	NM_173106	ENSRNOG00000039334	Csn1s2b	Csnd	casein alpha s2-like B
chr14	46822501	46823000	-0.253726	0.495048	0.748774	non-coding (NR_046239, exon 1 of 2)	-1181	NR_046238	100861534		NR_046238		Rn5-8s	-	5.8S ribosomal RNA
chr14	71743001	71743500	-2.46176	2.46004	4.9218	Intergenic	-1479	NM_001277396	289662		NM_001277396		Apex2l1	-	APEX nuclease (apurinic/apyrimidinic endonuclease) 2-like 1
chr14	85501501	85502000	-1.7462	1.95576	3.70196	Intergenic	-1306	NM_001012038	305482	Rn.8338	XM_006251302	ENSRNOG00000007120	Mtmr3	-	myotubularin related protein 3
chr14	91689001	91689500	-1.61504	2.03486	3.64989	promoter-TSS (NM_001011913)	-843	NM_001011913	289777	Rn.211783	XM_006251476	ENSRNOG00000004440	Fignl1	-	fidgetin-like 1
chr15	31831501	31832000	-1.12615	0.986816	2.11296	Intergenic	-1172	NM_001000503	305841	Rn.142437	XM_006251869	ENSRNOG00000025640	Olr1637	-	olfactory receptor 1637
chr15	63762501	63763000	-0.932232	0.983133	1.91537	promoter-TSS (NM_001044257)	-158	NM_001044257	498547	Rn.202726	NM_001044257	ENSRNOG00000009471	Epsti1	RGD1563207	epithelial stromal interaction 1 (breast)
chr15	63763001	63763500	-0.711123	0.788578	1.4997	intron (NM_001044257, intron 1 of 11)	342	NM_001044257	498547	Rn.202726	NM_001044257	ENSRNOG00000009471	Epsti1	RGD1563207	epithelial stromal interaction 1 (breast)
chr15	87006001	87006500	-1.35792	1.64315	3.00107	promoter-TSS (NM_001127483)	-858	NM_001127483	306103	Rn.99292	XM_006252391	ENSRNOG00000009125	Dis3	RGD1304646	DIS3 mitotic control homolog (S. cerevisiae)
chr15	87006501	87007000	-1.79814	1.79736	3.5955	Intergenic	-1358	NM_001127483	306103	Rn.99292	XM_006252391	ENSRNOG00000009125	Dis3	RGD1304646	DIS3 mitotic control homolog (S. cerevisiae)
chr15	100299501	100300000	-1.85514	1.74503	3.60017	promoter-TSS (NM_001107284)	-236	NM_001107284	306152	Rn.46737	XM_006252444	ENSRNOG00000009649	Slitrk5	-	SLIT and NTRK-like family, member 5
chr16	2025001	2025500	-0.792475	0.858383	1.65086	Intergenic	-1146	NM_001108394	361104	Rn.44060	NM_001108394	ENSRNOG00000040205	Zcchc24	RGD1306164	zinc finger, CCHC domain containing 24
chr16	3259001	3259500	-0.749261	1.00679	1.75605	Intergenic	-1226	NM_170787	259269	Rn.213719	XM_006252558		Erc2	CAST|Cmbp	ELKS/RAB6-interacting/CAST family member 2
chr16	19757001	19757500	-1.03482	0.942424	1.97724	Intergenic	-1448	NM_001011919	290633	Rn.109111	NM_001011919	ENSRNOG00000023403	Gtpbp3	-	GTP binding protein 3
chr16	64361501	64362000	-0.677307	0.819809	1.49712	promoter-TSS (NM_001012360)	-393	NM_001012360	497619	Rn.137595	XM_006253236		Fut10	fut10A	fucosyltransferase 10
chr16	68762501	68763000	-1.79461	1.52812	3.32273	B1_Mur2|SINE|Alu	-1160	NM_001024773	306542	Rn.163328	NM_001024773	ENSRNOG00000012739	Brf2	-	BRF2, RNA polymerase III transcription initiation factor 50 subunit
chr17	73485501	73486000	-0.901318	0.945006	1.84632	promoter-TSS (NR_037339)	-464	NR_037339	100526616		NR_037339		Mir466d	rno-mir-466d	microRNA mir-466d
chr17	83099501	83100000	-1.52253	1.68336	3.20589	intron (NM_001106123, intron 1 of 29)	177	NM_001106123	291327		XM_006254284	ENSRNOG00000018251	Mrc1	-	mannose receptor, C type 1
chr18	30502501	30503000	-0.798535	0.946576	1.74511	promoter-TSS (NM_001037140)	-63	NM_001037140	553129	Rn.8628	NM_001037140		Pcdhga1	-	protocadherin gamma subfamily A, 1
chr18	30602001	30602500	-0.987254	1.08539	2.07264	intron (NM_001037153, intron 1 of 3)	-1294	NM_001037159	364845	Rn.8628	NM_001037159		Pcdhgb8	Pcdhgb5	protocadherin gamma subfamily B, 8
chr18	62387501	62388000	-1.40017	1.39809	2.79827	promoter-TSS (NM_001109570)	-584	NM_001109570	690253	Rn.225134	XM_006254884	ENSRNOG00000017954	Slmo1	-	slowmo homolog 1 (Drosophila)
chr19	65345001	65345500	-0.892473	0.790412	1.68289	promoter-TSS (NR_037347)	-869	NR_037347	100526579		NR_037347	ENSRNOG00000046739	Mir3564	rno-mir-3564	microRNA mir-3564
chr19	67024001	67024500	-1.94871	1.94727	3.89598	Intergenic	-1370	NM_001039030	361438	Rn.209051	XM_006255776	ENSRNOG00000026964	Gas8	-	growth arrest specific 8
chr2	113505001	113505500	-1.64455	1.35692	3.00146	Intergenic	-1018	NM_001134614	499570	Rn.229045	XM_006224088		Fabp12	RGD1565000	fatty acid binding protein 12
chr2	220812001	220812500	-0.873067	0.75136	1.62443	promoter-TSS (NM_001106451)	-35	NM_001106451	295315	Rn.224878	XM_006233027	ENSRNOG00000019565	Tbx15	-	T-box 15
chr2	230413501	230414000	-1.15211	1.1513	2.30341	promoter-TSS (NM_001107715)	-883	NM_001107715	310780	Rn.49317	XR_351942	ENSRNOG00000019738	Gpr61	-	G protein-coupled receptor 61
chr2	269271501	269272000	-1.71197	1.53095	3.24292	promoter-TSS (NM_001011929)	-734	NM_001011929	292156	Rn.203013	XM_006233431	ENSRNOG00000012957	Sh3glb1	-	SH3-domain GRB2-like endophilin B1
chr20	5243501	5244000	-0.868921	0.866533	1.73545	Intergenic	-1343	NM_001008854	360323	Rn.234331	XM_006255937	ENSRNOG00000029386	RT1-N2	-	RT1 class Ib, locus N2
chr20	6434501	6435000	-1.94859	1.94676	3.89534	5' UTR (NM_001003974, exon 1 of 4)	149	NM_001003974	406163	Rn.7475	NM_001003974	ENSRNOG00000000441	Gpsm3	AGS4|G18|Ng1	G-protein signaling modulator 3
chr20	6998501	6999000	-1.23111	0.990713	2.22183	intron (NM_001008837, intron 3 of 7)	-1268	NM_001008842	414783	Rn.215620	NM_001008842	ENSRNOG00000039744	RT1-CE4	RT1-C/E4	RT1 class I, locus CE4
chr20	31005001	31005500	-1.58832	1.48657	3.07488	Intergenic	-1391	NM_001106398	294560	Rn.44172	XM_006256413	ENSRNOG00000045920	Mcu	Ccdc109a	mitochondrial calcium uniporter
chr20	32680501	32681000	-1.88217	2.03426	3.91643	promoter-TSS (NM_001107636)	-981	NM_001107636	309837	Rn.214087	XM_006256449	ENSRNOG00000000563	Adamts14	-	ADAM metallopeptidase with thrombospondin type 1 motif, 14
chr3	17094501	17095000	-1.85423	1.45266	3.30689	promoter-TSS (NM_001108579)	-545	NM_001108579	362111	Rn.16537	NM_001108579	ENSRNOG00000022552	Sh2d3c	-	SH2 domain containing 3C
chr3	58830501	58831000	-2.036	1.79775	3.83375	promoter-TSS (NM_001015032)	-319	NM_001015032	366061	Rn.78014	XM_006234290	ENSRNOG00000005727	Galnt3	-	UDP-N-acetyl-alpha-D-galactosamine:polypeptide N-acetylgalactosaminyltransferase 3 (GalNAc-T3)
chr3	82637001	82637500	-2.73086	2.60131	5.33217	exon (NM_001000659, exon 1 of 1)	177	NM_001000659	404859	Rn.142888	NM_001000659	ENSRNOG00000050681	Olr587	-	olfactory receptor 587
chr3	84360501	84361000	-1.83879	1.47666	3.31545	promoter-TSS (NM_001000633)	-979	NM_001000633	404826	Rn.142832	NM_001000633	ENSRNOG00000046773	Olr670	-	olfactory receptor 670
chr3	125603001	125603500	-1.32901	1.46614	2.79514	promoter-TSS (NM_017016)	25	NM_017016	24443	Rn.48653	NM_017016	ENSRNOG00000010262	Hdc	-	histidine decarboxylase
chr3	153829001	153829500	-0.743226	0.868756	1.61198	promoter-TSS (NM_001014050)	76	NM_001014050	311535	Rn.16134	XM_006235231		Fam110a	RGD1308904	family with sequence similarity 110, member A
chr4	9923501	9924000	-2.60227	2.72915	5.33141	promoter-TSS (NM_022395)	-978	NM_022395	64198	Rn.841	NM_022395	ENSRNOG00000012693	Pmpcb	Mppb	peptidase (mitochondrial processing) beta
chr4	64655001	64655500	-0.896061	0.797983	1.69404	Intergenic	-1315	NM_198782	688705	Rn.52190	XM_006236331	ENSRNOG00000026705	Dgki	rDGKi-3	diacylglycerol kinase, iota
chr4	148129501	148130000	-2.19478	1.94754	4.14232	promoter-TSS (NM_001134621)	-255	NM_001134621	500131	Rn.210235	XM_006236505	ENSRNOG00000008622	Creb5	RGD1566107	cAMP responsive element binding protein 5
chr4	165000001	165000500	-1.30937	0.953979	2.26335	promoter-TSS (NM_001007647)	-683	NM_001007647	297337	Rn.94883	NM_001007647	ENSRNOG00000012035	Rnf181	-	ring finger protein 181
chr4	165000501	165001000	-1.08734	0.984974	2.07231	B3A|SINE|B2	-1183	NM_001007647	297337	Rn.94883	NM_001007647	ENSRNOG00000012035	Rnf181	-	ring finger protein 181
chr4	166149001	166149500	-1.40625	1.06553	2.47178	promoter-TSS (NM_001109242)	-368	NM_001109242	500204	Rn.46644	NM_001109242	ENSRNOG00000024604	RGD1562515	-	similar to RIKEN cDNA 4931417E11
chr4	220862501	220863000	-1.34714	1.23892	2.58607	promoter-TSS (NM_001024339)	-977	NM_001024339	500377	Rn.27364	NM_001024339	ENSRNOG00000048169	Tuba8	-	tubulin, alpha 8
chr4	226963501	226964000	-1.74645	2.30145	4.0479	promoter-TSS (NM_001191863)	-763	NM_001191863	260321	Rn.23741	NM_001191863	ENSRNOG00000006444	Fkbp4	FKBP-4|FKBP-52|p59	FK506 binding protein 4
chr5	12693501	12694000	-1.11086	1.16401	2.27487	intron (NM_001107899, intron 1 of 33)	252	NM_001107899	312912	Rn.229579	XM_006237753	ENSRNOG00000005391	Prex2	Depdc2	phosphatidylinositol-3,4,5-trisphosphate-dependent Rac exchange factor 2
chr5	138559001	138559500	-1.2017	1.37908	2.58079	exon (NM_001107961, exon 1 of 4)	113	NM_001107961	313512	Rn.134696	NM_001107961	ENSRNOG00000010835	Dmbx1	Otx3	diencephalon/mesencephalon homeobox 1
chr5	139757501	139758000	-0.991984	1.22951	2.2215	intron (NM_001108975, intron 1 of 19)	323	NM_001108975	366452	Rn.105585	NM_001108975		Ptch2	Ptch1	patched homolog 2 (Drosophila)
chr5	142033001	142033500	-1.46801	1.32786	2.79587	promoter-TSS (NM_001107968)	-874	NM_001107968	313548	Rn.45006	XM_006238757	ENSRNOG00000007398	Zfp691	RGD1308150|Znf691	zinc finger protein 691
chr5	154371001	154371500	-0.698071	0.696161	1.39423	promoter-TSS (NM_001109358)	-999	NM_001109358	502988	Rn.37672	NM_001109358	ENSRNOG00000042785	Sesn2	RGD1566319	sestrin 2
chr5	173058001	173058500	-1.05174	1.08011	2.13185	Intergenic	-1483	NM_031104	81768	Rn.198306	NM_031104	ENSRNOG00000011104	Rpl22	-	ribosomal protein L22
chr6	101150501	101151000	-1.08087	1.61507	2.69594	exon (NM_024152, exon 1 of 1)	323	NM_024152	79121	Rn.6993	XM_006240181	ENSRNOG00000004791	Arf6	-	ADP-ribosylation factor 6
chr6	108766501	108767000	-1.85548	2.04942	3.90489	Intergenic	-1309	NM_133515	171026	Rn.215609	NM_133515	ENSRNOG00000006410	Akap5	AKAP150|Akap79|P150	A kinase (PRKA) anchor protein 5
chr6	138615001	138615500	-1.20174	1.48636	2.6881	promoter-TSS (NM_173100)	-561	NM_001270713	25245	Rn.9845	NM_001270713		Bdkrb2	B2BKR|B2BRA	bradykinin receptor B2
chr6	143033501	143034000	-1.94881	1.94765	3.89646	Intergenic	-1045	NR_032126	100314083		NR_032126	ENSRNOG00000035470	Mir376c	rno-mir-376c	microRNA mir-376c
chr7	14573001	14573500	-0.818875	0.594854	1.41373	promoter-TSS (NM_001134562)	-142	NM_001134562	314596	Rn.43302	XM_006241059	ENSRNOG00000006167	Rasal3	RGD1309019	RAS protein activator like 3
chr7	14680501	14681000	-0.718234	0.684335	1.40257	L1_Rod|LINE|L1	-1481	NM_001191986	500801	Rn.43212	NM_001191986		Cyp4f17	RGD1561655	cytochrome P450, family 4, subfamily f, polypeptide 17
chr7	77476501	77477000	-1.6061	1.60476	3.21086	Intergenic	-1407	NM_022585	58961	Rn.6290	XM_006241567	ENSRNOG00000005333	Azin1	Oazi|Oazin	antizyme inhibitor 1
chr7	91490001	91490500	-2.19479	3.02824	5.22302	promoter-TSS (NM_001134495)	-196	NM_001134495	299908	Rn.82172	XM_006241631	ENSRNOG00000004982	Gsdmc	Gsdmc1|Mlze	gasdermin C
chr7	91490501	91491000	-1.52262	1.6846	3.20722	promoter-TSS (NM_001134495)	-696	NM_001134495	299908	Rn.82172	XM_006241631	ENSRNOG00000004982	Gsdmc	Gsdmc1|Mlze	gasdermin C
chr8	49235001	49235500	-1.16164	1.27617	2.4378	promoter-TSS (NM_001037364)	-926	NM_001037364	500990	Rn.136986	XM_006242955	ENSRNOG00000038867	LOC500990	-	similar to RIKEN cDNA 4931429L15
chr8	59330001	59330500	-0.944007	1.11928	2.06329	promoter-TSS (NM_001106824)	-711	NM_001106824	300732	Rn.6937	XM_006243113	ENSRNOG00000016413	Pstpip1	-	proline-serine-threonine phosphatase-interacting protein 1
chr8	121844501	121845000	-1.18244	1.18078	2.36323	promoter-TSS (NM_133532)	-9	NM_133532	171054	Rn.81076	XM_006243915	ENSRNOG00000010315	Ccr4	Cmkbr4	chemokine (C-C motif) receptor 4
chr8	127989501	127990000	-1.33986	1.09962	2.43948	RMER20A|LTR|ERVK	-1292	NM_001030032	301067	Rn.21048	XM_006244089	ENSRNOG00000018552	Slc25a38	RGD1311914	solute carrier family 25, member 38
chr9	14198501	14199000	-0.545163	0.55545	1.10061	ZP3AR|Satellite|Satellite	376	NM_133284	24864	Rn.9735	NM_133284	ENSRNOG00000014492	Pgc	PG1|Pg-1|Upg1	progastricsin (pepsinogen C)
chr9	14199001	14199500	-0.62575	0.796095	1.42184	promoter-TSS (NM_133284)	-124	NM_133284	24864	Rn.9735	NM_133284	ENSRNOG00000014492	Pgc	PG1|Pg-1|Upg1	progastricsin (pepsinogen C)
chr9	52359001	52359500	-0.990745	0.989268	1.98001	promoter-TSS (NM_001047889)	-396	NM_001047889	314545	Rn.38742	XM_006244892	ENSRNOG00000003825	Wdr75	LRRG00118	WD repeat domain 75
chr9	81233501	81234000	-2.51678	2.30073	4.8175	promoter-TSS (NM_019310)	-575	NM_019310	54258	Rn.138115	XM_006245273	ENSRNOG00000048239	Cxcr1	Il8ra	chemokine (C-X-C motif) receptor 1
chr9	87882501	87883000	-1.83141	2.02439	3.8558	5' UTR (NM_001024891, exon 1 of 8)	112	NM_001024891	316557	Rn.55926	XM_006245229	ENSRNOG00000014620	Rhbdd1	RGD1306477|RRP4|rRHBDD1	rhomboid domain containing 1
