# Supplementary material for: Short‐term calorie restriction ameliorates genomewide, age‐related alterations in DNA methylation
Source: Aging Cell. 2016 Aug 25;15(6):1074–81. doi: 10.1111/acel.12513 (PMC6398531; doi:10.1111/acel.12513)
Supplement: Supplementary file 5 — Table S6 Hypermethylated or hypomethylated promoter regions from old vs. young rats. [file ACEL-15-1074-s005.xlsx]

## Sheet: Sheet1
Supplementary Table S5. Hypermethylated or hypomethylated promoter regions from old vs. young rats (This table was regenerated from Table S2. Please see Table S2 for detailed annotation)
Gene Name	Gene Description	edgeR.logFC	edgeR.p.value	chr	start	stop	CF (CpG Counts)	Distance to TSS	Entrez ID
Plagl1	pleiomorphic adenoma gene-like 1	1.35185	3.44272e-05	chr1	8856501	8857000	39	-282	25157
Plagl1	pleiomorphic adenoma gene-like 1	1.70659	8.56676e-08	chr1	8857001	8857500	54	218	25157
Rn5-8s	5.8S ribosomal RNA	2.5929	1.19287e-29	chr1	13500001	13500500	64	-36	100861534
Rn5-8s	5.8S ribosomal RNA	4.15279	4.42293e-08	chr1	13500501	13501000	75	-536	100861534
Rn5-8s	5.8S ribosomal RNA	1.27107	1.22561e-10	chr1	13501001	13501500	59	-1036	100861534
Samd3	sterile alpha motif domain containing 3	1.0956	0.0444892	chr1	21644501	21645000	5	-1442	685940
Taar7a	trace amine-associated receptor 7a	1.78466	0.0364954	chr1	24002501	24003000	7	-850	294125
Slc2a12	solute carrier family 2 (facilitated glucose transporter), member 12	2.63526	0.0121517	chr1	25521001	25521500	7	-830	308028
Echdc1	enoyl CoA hydratase domain containing 1	1.83802	0.0126434	chr1	32351001	32351500	4	-1012	361465
Rgd1310049	uncharacterized LOC292199	-1.06318	0.00928253	chr1	32485001	32485500	2	-517	292199
Nkd2	naked cuticle homolog 2 (Drosophila)	-1.75996	0.00725159	chr1	33481001	33481500	6	-1470	308068
Tert	telomerase reverse transcriptase	1.33435	0.0261622	chr1	33697501	33698000	16	-407	301965
Esr1	estrogen receptor 1	1.56234	0.0281703	chr1	42666501	42667000	3	-434	24890
Esr1	estrogen receptor 1	1.24324	0.0132289	chr1	42667001	42667500	18	66	24890
Rgs17	regulator of G-protein signaling 17	1.41519	0.0367508	chr1	43919501	43920000	7	-1449	308118
MGC94891	hypothetical protein LOC681210	1.12716	0.0185161	chr1	53612501	53613000	7	-1462	681210
Smoc2	SPARC related modular calcium binding 2	3.09185	0.00105538	chr1	57434001	57434500	49	77	292401
Mir99b	microRNA 99b	1.17923	0.00187301	chr1	60623501	60624000	18	-123	100314189
Vom1r15	vomeronasal 1 receptor 15	1.98499	0.0397057	chr1	61802001	61802500	2	-733	494305
Cacng6	calcium channel, voltage-dependent, gamma subunit 6	2.76371	0.00664094	chr1	63313501	63314000	37	-1104	140727
Cacng8	calcium channel, voltage-dependent, gamma subunit 8	1.96847	0.000150706	chr1	63341501	63342000	15	192	140729
Mir290	microRNA mir-290	1.62805	0.00118354	chr1	63525501	63526000	13	-604	100314249
Zfp329	zinc finger protein 329	2.11324	0.023304	chr1	66592001	66592500	12	-434	308361
Zfp772	zinc finger protein 772	1.22403	0.0267266	chr1	71249501	71250000	9	-722	308320
Usp29	ubiquitin specific peptidase 29	1.03303	0.0352151	chr1	71435501	71436000	6	-715	361495
Mir3099	microRNA mir-3099	2.63516	0.0121517	chr1	71529501	71530000	5	233	102466621
Mir3099	microRNA mir-3099	1.03393	0.0423634	chr1	71531001	71531500	9	-1267	102466621
Cdc42ep5	CDC42 effector protein (Rho GTPase binding) 5	1.16449	0.0380882	chr1	74830001	74830500	14	-1119	361505
Tnni3	troponin I type 3 (cardiac)	3.18644	0.000567857	chr1	75669501	75670000	9	-948	29248
Dnaaf3	dynein, axonemal, assembly factor 3	1.41505	0.0367508	chr1	75677001	75677500	23	-46	100359753
Ube2s	ubiquitin-conjugating enzyme E2S	2.49436	0.0221025	chr1	75957001	75957500	3	-1225	292588
Shisa7	shisa family member 7	1.52246	0.000501242	chr1	75990501	75991000	37	103	691429
Shisa7	shisa family member 7	1.06891	0.0126827	chr1	75991001	75991500	16	-397	691429
Ssc5d	scavenger receptor cysteine rich domain containing (5 domains)	1.73252	0.000121376	chr1	76073001	76073500	8	-1279	308341
Ceacam9	carcinoembryonic antigen-related cell adhesion molecule 9	-1.76023	0.00725159	chr1	79906001	79906500	2	-163	116711
Psg19	pregnancy specific glycoprotein 19	-1.04801	0.0369255	chr1	80947501	80948000	8	-665	24256
Psg19	pregnancy specific glycoprotein 19	-1.18216	0.0267266	chr1	80948001	80948500	3	-1165	24256
Foxa3	forkhead box A3	2.76376	0.00664094	chr1	81190001	81190500	30	-221	25100
Opa3	optic atrophy 3	-1.45384	0.0242634	chr1	81406501	81407000	5	-1362	308409
Opa3	optic atrophy 3	-1.61512	0.0323643	chr1	81407001	81407500	5	-862	308409
Ckm	creatine kinase, muscle	2.17829	0.0047876	chr1	81587001	81587500	4	-606	24265
Cblc	Cbl proto-oncogene C, E3 ubiquitin protein ligase	1.13426	0.0221051	chr1	81981001	81981500	31	253	292699
Gsk3a	glycogen synthase kinase 3 alpha	-1.74635	0.0364954	chr1	83375501	83376000	6	-1044	50686
Cnfn	cornifelin	1.26639	0.0382682	chr1	83499501	83500000	8	285	365217
Cxcl17	chemokine (C-X-C motif) ligand 17	-1.04562	0.00405677	chr1	83543501	83544000	3	-1015	308436
Cyp2s1	cytochrome P450, family 2, subfamily s, polypeptide 1	1.6544	0.0323643	chr1	83869001	83869500	22	-284	308445
Cyp2b12	cytochrome P450, family 2, subfamily b, polypeptide 12	-1.61482	0.0323643	chr1	84763501	84764000	5	27	29295
Cyp2t1	cytochrome P450, family 2, subfamily t, polypeptide 1	1.49417	0.0242634	chr1	85176501	85177000	17	15	171380
Blvrb	biliverdin reductase B (flavin reductase (NADPH))	1.17838	0.0458747	chr1	85469001	85469500	12	479	292737
Ttc9b	tetratricopeptide repeat domain 9B	1.03125	0.0205259	chr1	85682501	85683000	7	-1187	361528
Gmfg	glia maturation factor, gamma	-1.18853	0.00483786	chr1	86532501	86533000	4	355	113940
Gmfg	glia maturation factor, gamma	-1.34703	0.00876624	chr1	86533001	86533500	13	-145	113940
Ppp1r14a	protein phosphatase 1, regulatory (inhibitor) subunit 14A	-1.60615	0.0180905	chr1	88406501	88407000	4	-810	114004
Map4k1	mitogen activated protein kinase kinase kinase kinase 1	-1.94876	0.0397057	chr1	89114001	89114500	11	140	292763
LOC688924	hypothetical protein LOC688924	1.45492	0.0034943	chr1	90304001	90304500	3	49	688924
Atp4a	ATPase, H+/K+ exchanging, alpha polypeptide	1.57406	0.00904965	chr1	90316001	90316500	7	-1378	24216
Dmkn	dermokine	1.76888	0.000553423	chr1	90369001	90369500	12	-125	361548
Usf2	upstream transcription factor 2, c-fos interacting	1.1499	0.0025706	chr1	90539501	90540000	18	-1219	81817
Uri1	URI1, prefoldin-like chaperone	-1.12045	0.0111866	chr1	95494001	95494500	7	-777	308537
Vstm2b	V-set and transmembrane domain containing 2B	-1.10105	0.0264431	chr1	98715501	98716000	5	-835	361560
Siglec10	sialic acid binding Ig-like lectin 10	-1.12284	0.0380882	chr1	99599001	99599500	2	-740	292844
Klk4	kallikrein-related peptidase 4	1.16457	0.0380882	chr1	100896001	100896500	5	-1362	408210
Lrrc4b	leucine rich repeat containing 4B	1.13477	0.0221051	chr1	101512501	101513000	8	-961	308571
Spib	Spi-B transcription factor (Spi-1/PU.1 related)	1.17578	0.00488463	chr1	101603501	101604000	23	-987	499146
Atf5	activating transcription factor 5	1.63626	0.00589897	chr1	101875501	101876000	9	-466	282840
Bcl2l12	BCL2-like 12 (proline rich)	1.72522	0.0115045	chr1	102058001	102058500	10	-379	361567
Fcgrt	Fc fragment of IgG, receptor, transporter, alpha	1.98489	0.0397057	chr1	102160501	102161000	15	388	29558
Fcgrt	Fc fragment of IgG, receptor, transporter, alpha	1.64626	0.0180905	chr1	102161001	102161500	6	-112	29558
Fcgrt	Fc fragment of IgG, receptor, transporter, alpha	1.06413	0.00902013	chr1	102162001	102162500	9	-1112	29558
Slc17a7	solute carrier family 17 (vesicular glutamate transporter), member 7	1.3789	0.000206788	chr1	102225001	102225500	15	-968	116638
Cd37	CD37 molecule	-1.06727	0.00217863	chr1	102300001	102300500	5	355	29185
Cd37	CD37 molecule	-1.07522	0.000749546	chr1	102300501	102301000	8	-145	29185
Tulp2	tubby-like protein 2	1.35888	0.00381152	chr1	102552001	102552500	6	-995	361576
Kcnj14	potassium inwardly-rectifying channel, subfamily J, member 14	1.24302	0.0319584	chr1	102888001	102888500	6	278	276720
Grwd1	glutamate-rich WD repeat containing 1	1.0953	0.0444892	chr1	102899001	102899500	4	-1208	308592
Gabrb3	gamma-aminobutyric acid (GABA) A receptor, beta 3	2.49439	0.0221025	chr1	114042501	114043000	36	200	24922
Peg12	paternally expressed 12	2.49449	0.0221025	chr1	124237501	124238000	52	331	308692
Klf13	Kruppel-like factor 13	2.11324	0.023304	chr1	125913501	125914000	5	350	499171
Ttc23	tetratricopeptide repeat domain 23	-1.61511	0.0323643	chr1	129678501	129679000	7	-1058	308708
Klhl25	kelch-like family member 25	-2.7308	0.00664094	chr1	138355501	138356000	5	-760	293023
Polg	polymerase (DNA directed), gamma	1.05358	2.19503e-06	chr1	142149001	142149500	42	357	85472
Polg	polymerase (DNA directed), gamma	1.19324	0.00677886	chr1	142149501	142150000	18	-143	85472
Nmb	neuromedin B	-1.52859	0.0158571	chr1	143677001	143677500	3	-1073	499194
Alpk3	alpha-kinase 3	1.36999	0.0310293	chr1	143827001	143827500	5	-435	365298
Alpk3	alpha-kinase 3	1.44711	0.000114896	chr1	143827501	143828000	26	65	365298
RGD1310371	similar to RIKEN cDNA 1700026D08	1.93923	0.00281405	chr1	146860501	146861000	14	-11	308794
Pdzd4	PDZ domain containing 4	2.99061	0.00195566	chr1	152712001	152712500	22	313	293856
Nox4	NADPH oxidase 4	3.85141	0.00204213	chr1	157106501	157107000	29	99	85431
Prss23	protease, serine, 23	-1.74636	0.0364954	chr1	160046501	160047000	3	-1126	308807
l7Rn6	lethal, Chr 7, Rinchik 6	1.09588	0.0444892	chr1	160476001	160476500	5	-1395	293103
Dlg2	discs, large homolog 2 (Drosophila)	1.72516	0.0115045	chr1	161406501	161407000	16	272	64053
Myo7a	myosin VIIA	2.70876	0.000808951	chr1	169276501	169277000	6	-47	266714
Dgat2	diacylglycerol O-acyltransferase 2	-1.79845	0.0126434	chr1	170347001	170347500	21	-945	252900
Dgat2	diacylglycerol O-acyltransferase 2	-1.85351	0.000145866	chr1	170347501	170348000	6	-1445	252900
Serpinh1	serpin peptidase inhibitor, clade H (heat shock protein 47), member 1, (collagen binding protein 1)	1.64587	0.0180905	chr1	170510501	170511000	27	14	29345
Olr60	olfactory receptor 60	-1.09259	0.00572331	chr1	174069001	174069500	8	208	405017
Olr60	olfactory receptor 60	-1.02129	0.00902013	chr1	174069501	174070000	3	-292	405017
Olr53	olfactory receptor 53	-1.02568	0.0126827	chr1	174146501	174147000	8	130	405378
Olr113	olfactory receptor 113	-2.46172	0.0221025	chr1	174872501	174873000	1	-1327	293251
Olr137	olfactory receptor 137	-1.08754	0.00485702	chr1	175305501	175306000	7	138	405003
Olr142	olfactory receptor 142	-2.73083	0.00664094	chr1	175380501	175381000	4	-831	365330
Trim6	tripartite motif containing 6	1.41515	0.0367508	chr1	175550001	175550500	20	118	293294
Cnga4	cyclic nucleotide gated channel alpha 4	-1.0585	0.00784321	chr1	177248001	177248500	9	-1421	85258
Cnga4	cyclic nucleotide gated channel alpha 4	1.50901	0.0137704	chr1	177249001	177249500	5	-421	85258
Dennd5a	DENN/MADD domain containing 5A	1.98505	0.0397057	chr1	181573001	181573500	24	-313	308942
Dennd5a	DENN/MADD domain containing 5A	1.83796	0.0126434	chr1	181573501	181574000	5	-813	308942
Swap70	SWAP switching B-cell complex 70	-1.225	0.0382682	chr1	181860501	181861000	7	-591	293410
Mical2	microtubule associated monooxygenase, calponin and LIM domain containing 2	-1.18249	0.0267266	chr1	184071001	184071500	5	-546	365352
Psma1	proteasome (prosome, macropain) subunit, alpha type 1	-1.47953	0.00791021	chr1	190720001	190720500	13	-487	29668
Nsmce1	non-SMC element 1 homolog (S. cerevisiae)	1.4737	0.0433957	chr1	203869001	203869500	7	398	361645
Nfatc2ip	nuclear factor of activated T-cells, cytoplasmic, calcineurin-dependent 2 interacting protein	1.26624	0.0382682	chr1	204783501	204784000	2	-1088	308983
Cln3	ceroid-lipofuscinosis, neuronal 3	1.89356	0.0222786	chr1	204976001	204976500	23	173	293485
Tbx6	T-box 6	1.47939	1.07821e-05	chr1	205194001	205194500	22	-414	365371
Tbx6	T-box 6	1.74911	0.0203315	chr1	205194501	205195000	8	86	365371
Vkorc1	vitamin K epoxide reductase complex, subunit 1	2.70851	0.000808951	chr1	206363501	206364000	38	150	309004
Bag3	Bcl2-associated athanogene 3	1.44133	0.0207697	chr1	206988001	206988500	9	-993	293524
Fam196a	family with sequence similarity 196, member A	1.45508	0.0034943	chr1	214107501	214108000	50	390	100233213
Prap1	proline-rich acidic protein 1	-2.07683	0.023304	chr1	219473001	219473500	1	345	60574
Sprn	shadow of prion protein homolog (zebrafish)	2.76035	4.88169e-06	chr1	219537501	219538000	24	-795	541462
Olr306	olfactory receptor 306	1.65406	0.0323643	chr1	220116501	220117000	4	-194	405040
Syce1	synaptonemal complex central element protein 1	1.18142	1.58439e-05	chr1	220429001	220429500	29	89	502372
Syce1	synaptonemal complex central element protein 1	1.08073	0.0025094	chr1	220429501	220430000	7	-411	502372
Rnh1	ribonuclease/angiogenin inhibitor 1	-1.52262	0.0281703	chr1	221082001	221082500	2	-905	100360501
Sct	secretin	-2.10736	0.0017412	chr1	221183501	221184000	8	-570	24769
Ctsd	cathepsin D	-1.94842	0.0397057	chr1	222450001	222450500	1	-1453	171293
Igf2	insulin-like growth factor 2	1.14288	0.0264431	chr1	222729501	222730000	11	-228	24483
Igf2	insulin-like growth factor 2	2.17852	0.0047876	chr1	222733001	222733500	25	-223	24483
Cdkn1c	cyclin-dependent kinase inhibitor 1C	2.23134	0.0135451	chr1	223523501	223524000	48	220	246060
Osbpl5	oxysterol binding protein-like 5	-1.29665	0.00169976	chr1	223780001	223780500	7	-801	361686
Mrgpre	MAS-related GPR, member E	-1.52252	0.0281703	chr1	223828501	223829000	6	-1075	404660
Shank2	SH3 and multiple ankyrin repeat domains 2	1.63627	0.00589897	chr1	224312501	224313000	27	-8	171093
Fadd	Fas (TNFRSF6)-associated via death domain	1.28116	0.0185855	chr1	224606001	224606500	25	-290	266610
Fadd	Fas (TNFRSF6)-associated via death domain	1.09418	0.0056248	chr1	224606501	224607000	18	-790	266610
Mrgprf	MAS-related GPR, member F	1.86076	0.0009926	chr1	225333001	225333500	11	-1288	266762
Ighmbp2	immunoglobulin mu binding protein 2	-1.94867	0.0397057	chr1	225399501	225400000	35	-30	29532
Gal	galanin/GMAP prepropeptide	1.80791	0.00156471	chr1	225525501	225526000	41	78	29141
RGD1311946	similar to RIKEN cDNA 1810055G02	2.88148	0.0036113	chr1	225819001	225819500	41	-73	309145
RGD1311946	similar to RIKEN cDNA 1810055G02	2.34	0.00780751	chr1	225819501	225820000	16	427	309145
Lrfn4	leucine rich repeat and fibronectin type III domain containing 4	1.65463	0.0323643	chr1	226720001	226720500	45	-442	688721
Peli3	pellino E3 ubiquitin protein ligase family member 3	-1.52261	0.0281703	chr1	227136001	227136500	5	-1196	309157
Gal3st3	galactose-3-O-sulfotransferase 3	1.74899	0.0203315	chr1	227598001	227598500	21	-29	499302
Efemp2	EGF-containing fibulin-like extracellular matrix protein 2	-1.45359	0.0242634	chr1	227782001	227782500	5	-1473	293677
Tigd3	tigger transposable element derived 3	-1.22519	0.0382682	chr1	228185001	228185500	7	-945	309174
Naaladl1	N-acetylated alpha-linked acidic dipeptidase-like 1	1.0956	0.0444892	chr1	228405501	228406000	18	365	83568
Ppp1r14b	protein phosphatase 1, regulatory (inhibitor) subunit 14B	2.08951	0.00806	chr1	229220501	229221000	64	63	259225
UST4r	integral membrane transport protein UST4r	2.11327	0.023304	chr1	231332001	231332500	5	432	171397
Slc22a25	solute carrier family 22, member 25	1.98509	0.0397057	chr1	231636001	231636500	2	-960	192273
Stx5	syntaxin 5	1.24345	0.00251393	chr1	231876001	231876500	13	-704	65134
Stx5	syntaxin 5	1.47664	0.00687504	chr1	231876501	231877000	24	-204	65134
Vwce	von Willebrand factor C and EGF domains	1.65438	0.0323643	chr1	233632001	233632500	2	-936	309209
Ms4a2	membrane-spanning 4-domains, subfamily A, member 2	-1.68509	0.0115045	chr1	235028001	235028500	3	-518	25316
Stx3	syntaxin 3	1.03109	0.01722	chr1	235264001	235264500	17	-1494	81802
Fam111a	family with sequence similarity 111, member A	1.21539	0.00944978	chr1	236163501	236164000	14	60	499322
Olr339	olfactory receptor 339	1.78451	0.0364954	chr1	236872501	236873000	4	-725	405303
Rorb	RAR-related orphan receptor B	2.63553	0.0121517	chr1	241354501	241355000	22	411	309288
Apba1	amyloid beta (A4) precursor protein-binding, family A, member 1	-1.20146	0.0319584	chr1	248874501	248875000	9	-1159	83589
Mir101b	microRNA mir-101b	1.47347	0.0433957	chr1	254502501	254503000	6	-642	100313988
Plgrkt	plasminogen receptor, C-terminal lysine transmembrane protein	-1.52245	0.0281703	chr1	254763501	254764000	8	-566	293888
Papss2	3'-phosphoadenosine 5'-phosphosulfate synthase 2	-1.68509	0.0115045	chr1	258374501	258375000	11	-1424	294103
Stambpl1	STAM binding protein-like 1	-1.10095	0.0264431	chr1	259720501	259721000	7	-382	687696
Ffar4	free fatty acid receptor 4	1.26635	0.0382682	chr1	264265501	264266000	5	-907	294075
Pdlim1	PDZ and LIM domain 1	1.29493	0.0458794	chr1	266802001	266802500	13	-1411	54133
Marveld1	MARVEL domain containing 1	1.39888	0.017714	chr1	268842501	268843000	32	475	309375
Pyroxd2	pyridine nucleotide-disulphide oxidoreductase domain 2	1.17802	0.0458747	chr1	269440001	269440500	7	-1321	309381
Got1	glutamic-oxaloacetic transaminase 1, soluble	1.44117	0.0207697	chr1	270716001	270716500	9	-1293	24401
Erlin1	ER lipid raft associated 1	1.72495	0.0115045	chr1	271292001	271292500	3	-1497	293939
Scd1	stearoyl-Coenzyme A desaturase 1	1.7489	0.0203315	chr1	271615001	271615500	17	397	246074
Scd1	stearoyl-Coenzyme A desaturase 1	1.65434	0.0323643	chr1	271616501	271617000	6	-1103	246074
Btrc	beta-transducin repeat containing E3 ubiquitin protein ligase	-2.05103	0.00806	chr1	272539501	272540000	7	-749	361765
Sorcs3	sortilin-related VPS10 domain containing receptor 3	2.49451	0.0221025	chr1	275415501	275416000	47	-606	294043
Sorcs1	sortilin-related VPS10 domain containing receptor 1	2.70864	0.000808951	chr1	277911501	277912000	36	287	309533
Smndc1	survival motor neuron domain containing 1	-1.29306	0.0261622	chr1	281519501	281520000	5	409	287768
Trub1	TruB pseudouridine (psi) synthase family member 1	-1.2634	0.0220491	chr1	285685001	285685500	19	30	361775
Prlhr	prolactin releasing hormone receptor	2.49442	0.0221025	chr1	289098501	289099000	17	252	246075
Eif3a	eukaryotic translation initiation factor 3, subunit A	1.985	0.0397057	chr1	289509501	289510000	6	-1183	292148
Rpl39l	ribosomal protein L39-like	-1.45374	0.0242634	chr10	4355001	4355500	4	-874	497860
Vasn	vasorin	1.69551	0.00381627	chr10	9896501	9897000	31	155	679921
Trap1	TNF receptor-associated protein 1	-1.94882	0.0397057	chr10	10477501	10478000	8	-748	287069
Cluap1	clusterin associated protein 1	1.29098	0.00924984	chr10	10635501	10636000	10	-697	363544
Zfp597	zinc finger protein 597	1.89386	0.0222786	chr10	10667501	10668000	8	-857	266774
Cldn6	claudin 6	2.00902	0.000245284	chr10	12822501	12823000	24	-384	287098
Cldn6	claudin 6	1.46571	0.000129577	chr10	12823001	12823500	25	116	287098
Kremen2	kringle containing transmembrane protein 2	-2.05117	0.00806	chr10	12901501	12902000	11	-1153	287102
Rab26	RAB26, member RAS oncogene family	1.41531	0.0367508	chr10	13715501	13716000	39	-1278	171111
Hs3st6	heparan sulfate (glucosamine) 3-O-sulfotransferase 6	1.16445	0.0380882	chr10	13937501	13938000	9	-855	684979
Meiob	meiosis specific with OB domains	1.16502	0.0380882	chr10	13990001	13990500	11	-497	685099
RGD1565784	RGD1565784	1.9849	0.0397057	chr10	14358501	14359000	21	467	497874
Prss34	protease, serine, 34	-1.44789	0.00401276	chr10	14474501	14475000	10	240	287140
Tekt4	tektin 4	1.25366	0.0013238	chr10	14645001	14645500	27	353	302991
Rpusd1	RNA pseudouridylate synthase domain containing 1	1.98488	0.0397057	chr10	14912001	14912500	12	417	287148
Rhbdl1	rhomboid, veinlet-like 1 (Drosophila)	2.53637	0.00254097	chr10	15017001	15017500	35	-165	117025
Rhbdl1	rhomboid, veinlet-like 1 (Drosophila)	1.98489	0.0397057	chr10	15017501	15018000	7	-665	117025
Fam195a	family with sequence similarity 195, member A	1.07065	0.0150782	chr10	15049001	15049500	9	-568	685545
Pigq	phosphatidylinositol glycan anchor biosynthesis, class Q	-1.03893	0.0256354	chr10	15119501	15120000	11	-1227	287159
LOC287167	globin, alpha	-1.53936	0.0030438	chr10	15473501	15474000	3	-680	287167
LOC287167	globin, alpha	-1.29443	0.0128151	chr10	15474001	15474500	4	-1180	287167
Rhbdf1	rhomboid 5 homolog 1 (Drosophila)	-2.07703	0.023304	chr10	15566001	15566500	5	-1274	303008
Cpeb4	cytoplasmic polyadenylation element binding protein 4	4.09778	0.000521195	chr10	15939501	15940000	10	276	303010
Spdl1	spindle apparatus coiled-coil protein 1	1.03131	0.0205259	chr10	19530501	19531000	10	-1279	303037
Gabrg2	gamma-aminobutyric acid (GABA) A receptor, gamma 2	1.37669	0.00227565	chr10	27023501	27024000	12	178	29709
C1qtnf2	C1q and tumor necrosis factor related protein 2	1.83304	0.000138874	chr10	28908501	28909000	10	-267	497886
C1qtnf2	C1q and tumor necrosis factor related protein 2	1.41443	0.00157106	chr10	28909001	28909500	19	233	497886
Dppa1	developmental pluripotency associated 1	-1.0387	0.0256354	chr10	31525001	31525500	4	366	689975
Ifi47	interferon gamma inducible protein 47	-1.74657	0.0364954	chr10	34058001	34058500	4	-1388	246208
Olr1388	olfactory receptor 1388	-1.06663	0.00217863	chr10	34340001	34340500	7	-147	405066
Mgat4b	mannosyl (alpha-1,3-)-glycoprotein beta-1,4-N-acetylglucosaminyltransferase, isozyme B	1.93951	0.00281405	chr10	35485501	35486000	6	-1395	303100
Mgat4b	mannosyl (alpha-1,3-)-glycoprotein beta-1,4-N-acetylglucosaminyltransferase, isozyme B	1.56254	0.0281703	chr10	35486001	35486500	23	-895	303100
Zcchc10	zinc finger, CCHC domain containing 10	-1.29315	0.0261622	chr10	38445001	38445500	15	-344	360524
Slc22a4	solute carrier family 22 (organic cation/zwitterion transporter), member 4	-1.37471	0.0367508	chr10	39155001	39155500	6	-956	64037
Lyrm7	LYR motif containing 7	2.06662	0.00106281	chr10	39975001	39975500	1	-991	686506
Lyrm7	LYR motif containing 7	1.77324	0.00419862	chr10	39975501	39976000	4	-1491	686506
Fat2	FAT atypical cadherin 2	1.17825	0.0458747	chr10	40513501	40514000	4	27	65048
Olr1414	olfactory receptor 1414	2.17853	0.0047876	chr10	43705501	43706000	6	-557	405060
Olr1458	olfactory receptor 1458	-1.013	0.00395365	chr10	44534001	44534500	5	-334	287347
Hist3h2ba	histone cluster 3, H2ba	1.83757	0.0126434	chr10	45046001	45046500	11	-1037	303175
Aldh3a1	aldehyde dehydrogenase 3 family, member A1	-1.18235	0.0267266	chr10	47264501	47265000	9	-256	25375
Myocd	myocardin	1.16425	0.0380882	chr10	51535001	51535500	17	-803	246297
Tmem88	transmembrane protein 88	1.19917	0.00034225	chr10	55743501	55744000	46	-1451	497936
Slc35g3	solute carrier family 35, member G3	-1.47931	0.00791021	chr10	56113501	56114000	5	9	691976
Nlgn2	neuroligin 2	3.85129	0.00204213	chr10	56189501	56190000	30	212	117096
Kctd11	potassium channel tetramerization domain containing 11	1.80787	0.00156471	chr10	56237501	56238000	18	-917	363634
Cldn7	claudin 7	2.48742	0.000559039	chr10	56321001	56321500	31	-310	65132
Cldn7	claudin 7	3.85143	0.00204213	chr10	56321501	56322000	30	190	65132
Tekt1	tektin 1	-1.79848	0.0126434	chr10	58662501	58663000	8	394	85270
Tekt1	tektin 1	-2.81533	1.95336e-05	chr10	58663001	58663500	29	-106	85270
Tekt1	tektin 1	-1.05455	0.00663716	chr10	58663501	58664000	11	-606	85270
Olr1471	olfactory receptor 1471	-2.73081	0.00664094	chr10	59771501	59772000	2	-878	404974
Dbil5	diazepam binding inhibitor-like 5	1.03229	0.0293483	chr10	63637001	63637500	12	347	59116
Doc2b	double C2-like domains, beta	-1.12296	0.0380882	chr10	64053001	64053500	5	-662	81820
Doc2b	double C2-like domains, beta	-2.1753	0.00104298	chr10	64053501	64054000	50	-162	81820
Scarf1	scavenger receptor class F, member 1	2.49433	0.0221025	chr10	64344001	64344500	3	-300	303313
Evi2a	ecotropic viral integration site 2A	-1.89928	0.00281405	chr10	64774001	64774500	5	-436	685433
Wsb1	WD repeat and SOCS box-containing 1	1.08518	0.0307293	chr10	65057001	65057500	5	-1223	303336
Lyrm9	LYR motif containing 9	-1.94871	0.0397057	chr10	65546501	65547000	3	-1035	497962
Aldoc	aldolase C, fructose-bisphosphate	2.76365	0.00664094	chr10	66052501	66053000	13	-97	24191
Ccl9	chemokine (C-C motif) ligand 9	-1.13674	0.0458747	chr10	70423001	70423500	8	-1466	360579
Ccl3	chemokine (C-C motif) ligand 3	1.3342	0.0261622	chr10	70502501	70503000	11	-82	25542
Dusp14	dual specificity phosphatase 14	2.34111	0.00165479	chr10	71298001	71298500	7	-941	360580
Tbx4	T-box 4	1.55897	1.75539e-06	chr10	73235001	73235500	31	-189	303399
Med13	mediator complex subunit 13	1.33419	0.0261622	chr10	73685501	73686000	8	85	303403
Spata20	spermatogenesis associated 20	-1.4339	0.0433957	chr10	82029501	82030000	2	-252	360604
Gngt2	guanine nucleotide binding protein (G protein), gamma transducing activity polypeptide 2	-1.03894	0.0256354	chr10	83459501	83460000	8	189	690825
Ube2z	ubiquitin-conjugating enzyme E2Z	-1.11121	0.0317	chr10	83694501	83695000	3	-1058	303478
Mir10a	microRNA 10a	1.08996	0.0369255	chr10	83968001	83968500	15	-431	100313996
Npepps	aminopeptidase puromycin sensitive	-1.94874	0.0397057	chr10	85013501	85014000	5	-923	50558
Lasp1	LIM and SH3 protein 1	1.07409	0.0179597	chr10	85532001	85532500	18	-1180	29278
Neurod2	neuronal differentiation 2	2.63543	0.0121517	chr10	86081001	86081500	28	-1196	54276
Thra	thyroid hormone receptor alpha	1.03082	0.01722	chr10	86465501	86466000	11	498	81812
Wipf2	WAS/WASL interacting protein family, member 2	1.15276	0.0317	chr10	86590501	86591000	8	-264	360620
Top2a	topoisomerase (DNA) II alpha	2.63537	0.0121517	chr10	86728001	86728500	8	61	360243
Smarce1	SWI/SNF related, matrix associated, actin dependent regulator of chromatin, subfamily e, member 1	-1.41327	0.0034943	chr10	86935001	86935500	6	-1255	303518
Krt23	keratin 23 (histone deacetylase inducible)	1.02901	0.00735267	chr10	87204501	87205000	12	-944	287678
Krt14	keratin 14	2.63537	0.0121517	chr10	87915501	87916000	6	-1035	287701
Jup	junction plakoglobin	1.99498	0.013461	chr10	88101001	88101500	6	-872	81679
Aoc3	amine oxidase, copper containing 3	1.29504	0.0458794	chr10	89048501	89049000	2	-582	29473
Aoc3	amine oxidase, copper containing 3	1.22025	0.00412118	chr10	89049001	89049500	14	-82	29473
Tmem106a	transmembrane protein 106A	1.29527	0.0458794	chr10	89281001	89281500	6	-1231	287722
Rdm1	RAD52 motif 1	3.09186	0.00105538	chr10	89336501	89337000	20	-1060	287726
Adam11	ADAM metallopeptidase domain 11	-1.18229	0.0267266	chr10	90520501	90521000	33	-901	360638
C1ql1	complement component 1, q subcomponent-like 1	1.56265	0.0281703	chr10	90820001	90820500	23	-528	363686
Dcakd	dephospho-CoA kinase domain containing	1.28128	0.0185855	chr10	90890001	90890500	10	-827	360639
Dcakd	dephospho-CoA kinase domain containing	1.47371	0.0433957	chr10	90890501	90891000	5	-1327	360639
Fmnl1	formin-like 1	-1.40029	0.0207697	chr10	91024501	91025000	7	-819	287746
Wnt9b	wingless-type MMTV integration site family, member 9B	1.74916	0.0203315	chr10	91574501	91575000	9	-476	303586
Sppl2c	signal peptide peptidase like 2C	-1.05095	0.0056248	chr10	92006001	92006500	4	-935	287753
Scn4a	sodium channel, voltage-gated, type IV, alpha subunit	1.18513	0.00218899	chr10	94305501	94306000	18	98	25722
Psmd12	proteasome (prosome, macropain) 26S subunit, non-ATPase, 12	1.4943	0.0242634	chr10	95440501	95441000	3	-838	287772
Otop2	otopetrin 2	1.17196	0.0132747	chr10	104421001	104421500	26	379	287820
Evpl	envoplakin	1.30506	0.0220491	chr10	104785001	104785500	13	-641	303687
Evpl	envoplakin	1.56275	0.0281703	chr10	104785501	104786000	6	-1141	303687
2014-09-09	septin 9	1.45727	0.000211336	chr10	105841501	105842000	20	-78	83788
Rptor	regulatory associated protein of MTOR, complex 1	1.22817	0.0111752	chr10	108352001	108352500	9	-1446	287871
Fscn2	fascin homolog 2, actin-bundling protein, retinal (Strongylocentrotus purpuratus)	2.23138	0.0135451	chr10	109127501	109128000	6	-304	303741
Arhgdia	Rho GDP dissociation inhibitor (GDI) alpha	1.78453	0.0364954	chr10	109351001	109351500	7	-606	360678
Npb	neuropeptide B	1.53725	0.00268752	chr10	109379001	109379500	35	-24	259222
Npb	neuropeptide B	1.14302	0.0264431	chr10	109379501	109380000	17	476	259222
Robo2	roundabout, axon guidance receptor, homolog 2 (Drosophila)	2.08955	0.00806	chr11	15253501	15254000	30	-358	84409
App	amyloid beta (A4) precursor protein	-1.02877	0.0150782	chr11	28266001	28266500	7	-1144	54226
LOC304131	similar to C21ORF7	1.03072	0.01722	chr11	30833501	30834000	10	-261	304131
Cldn17	claudin 17	-2.58816	0.00143716	chr11	32098001	32098500	4	-211	304125
Clic6	chloride intracellular channel 6	-2.6024	0.0121517	chr11	36259501	36260000	13	-223	304081
Runx1	runt-related transcription factor 1	2.34129	0.00165479	chr11	36460501	36461000	25	213	50662
Dscam	Down syndrome cell adhesion molecule	1.09597	0.0444892	chr11	41113001	41113500	9	-1161	171119
Bace2	beta-site APP-cleaving enzyme 2	-1.35792	0.017714	chr11	41304501	41305000	7	-1233	288227
Pcnp	PEST proteolytic signal containing nuclear protein	1.29504	0.0458794	chr11	50241501	50242000	8	-624	288165
Morc1	MORC family CW-type zinc finger 1	-1.15188	0.0187778	chr11	58209001	58209500	2	-580	360712
Upk1b	uroplakin 1B	-1.52239	0.0281703	chr11	67586001	67586500	9	182	303924
Fstl1	follistatin-like 1	1.89348	0.0222786	chr11	68937501	68938000	30	356	79210
Csta	cystatin A (stefin A)	-1.74614	0.0364954	chr11	70642501	70643000	3	-518	288067
Parp14	poly (ADP-ribose) polymerase family, member 14	-1.17571	0.000728853	chr11	71193501	71194000	3	-1162	303903
Zdhhc19	zinc finger, DHHC-type containing 19	1.36467	0.0150755	chr11	74607001	74607500	11	419	288045
Nrros	negative regulator of reactive oxygen species	-1.94897	0.0397057	chr11	74956501	74957000	34	-5	303875
Apod	apolipoprotein D	1.08108	0.0256354	chr11	75781001	75781500	7	-245	25239
Lsg1	large 60S subunit nuclear export GTPase 1	-1.37463	0.0367508	chr11	76763501	76764000	16	-503	288029
Gp5	glycoprotein V (platelet)	-2.3037	0.00780751	chr11	77076001	77076500	6	60	25259
Lrrc15	leucine rich repeat containing 15	-1.4156	0.000211336	chr11	77109501	77110000	9	-1293	246296
Hrasls	HRAS-like suppressor	1.83788	0.0126434	chr11	78188001	78188500	15	256	288025
Fgf12	fibroblast growth factor 12	2.0894	0.00806	chr11	78946001	78946500	36	-792	170630
Lpp	LIM domain containing preferred translocation partner in lipoma	-1.94847	0.0397057	chr11	81025001	81025500	10	-1243	288010
Tp63	tumor protein p63	1.5625	0.0281703	chr11	82391501	82392000	7	-471	246334
Hrg	histidine-rich glycoprotein	1.29495	0.0458794	chr11	84736501	84737000	6	-113	171016
Smpd4	sphingomyelin phosphodiesterase 4, neutral membrane	-2.07684	0.023304	chr11	90575001	90575500	8	-348	303790
Scarf2	scavenger receptor class F, member 2	2.1467	0.0017412	chr11	90774001	90774500	5	-513	287949
Zfp958	zinc finger protein 958	-1.03547	0.0214344	chr12	7602501	7603000	7	-1167	100302405
Hsph1	heat shock 105/110 protein 1	1.29512	0.0458794	chr12	8443001	8443500	17	-770	288444
Tex26	testis expressed 26	1.63625	0.00589897	chr12	8800001	8800500	19	337	498133
Nptx2	neuronal pentraxin II	1.72529	0.0115045	chr12	14084501	14085000	21	-534	288475
Bhlha15	basic helix-loop-helix family, member a15	1.57404	0.00904965	chr12	14460001	14460500	10	-1035	25334
Rac1	ras-related C3 botulinum toxin substrate 1	-1.94852	0.0397057	chr12	15132001	15132500	3	-1270	363875
Ap5z1	adaptor-related protein complex 5, zeta 1 subunit	-1.32911	0.0310293	chr12	16205001	16205500	7	-585	641386
Lfng	LFNG O-fucosylpeptide 3-beta-N-acetylglucosaminyltransferase	1.13424	0.0221051	chr12	18123001	18123500	20	-1238	170905
Nudt1	nudix (nucleoside diphosphate linked moiety X)-type motif 1	1.33617	0.0128151	chr12	18388501	18389000	3	-1113	117260
LOC498152	hypothetical protein LOC498152	-1.20144	0.0132289	chr12	19198501	19199000	1	32	498152
Dhrsx	dehydrogenase/reductase (SDR family) X-linked	-1.69567	0.00144251	chr12	20500501	20501000	3	-1121	288525
Gal3st4	galactose-3-O-sulfotransferase 4	-1.07854	0.0155393	chr12	21649001	21649500	10	-656	498166
Gpc2	glypican 2	2.76381	0.00664094	chr12	21655501	21656000	30	218	171517
Gpc2	glypican 2	1.54791	0.000942443	chr12	21656001	21656500	45	-282	171517
Stag3	stromal antigen 3	1.09532	0.0444892	chr12	21656501	21657000	6	196	114522
Irs3	insulin receptor substrate 3	1.78479	0.0364954	chr12	24140501	24141000	42	422	84021
Slc12a9	solute carrier family 12 (potassium/chloride transporters), member 9	1.47683	0.00687504	chr12	24448001	24448500	10	-1255	171443
Trip6	thyroid hormone receptor interactor 6	1.36473	0.0150755	chr12	24466001	24466500	19	-6	686323
Srrm3	serine/arginine repetitive matrix 3	1.63627	0.00589897	chr12	25923501	25924000	9	-602	685890
Por	P450 (cytochrome) oxidoreductase	-1.11097	0.0317	chr12	26045001	26045500	6	-1134	29441
Trim50	tripartite motif-containing 50	1.4737	0.0433957	chr12	26362001	26362500	4	-1221	288596
Rfc2	replication factor C (activator 1) 2	1.89385	0.0222786	chr12	27144001	27144500	13	-377	116468
Wbscr17	Williams-Beuren syndrome chromosome region 17	2.9904	0.00195566	chr12	30342501	30343000	33	-26	288611
Wbscr17	Williams-Beuren syndrome chromosome region 17	1.39892	0.017714	chr12	30343001	30343500	17	474	288611
Rimbp2	RIMS binding protein 2	1.03323	0.0352151	chr12	33319501	33320000	12	-245	266780
Dhx37	DEAH (Asp-Glu-Ala-His) box polypeptide 37	-2.07702	0.023304	chr12	38471001	38471500	6	-932	288647
Dhx37	DEAH (Asp-Glu-Ala-His) box polypeptide 37	-2.46168	0.0221025	chr12	38471501	38472000	10	-432	288647
Fam101a	family with sequence similarity 101, member A	2.1134	0.023304	chr12	38923501	38924000	31	109	689711
Abcb9	ATP-binding cassette, subfamily B (MDR/TAP), member 9	1.36985	0.0310293	chr12	39796001	39796500	39	-86	63886
Zcchc8	zinc finger, CCHC domain containing 8	-2.95729	0.00195566	chr12	40176501	40177000	4	-1264	288661
Zcchc8	zinc finger, CCHC domain containing 8	-1.2252	0.0382682	chr12	40177001	40177500	12	-764	288661
Cux2	cut-like homeobox 2	-1.45356	0.0242634	chr12	41895501	41896000	9	429	288665
Rpl6	ribosomal protein L6	-1.3292	0.0310293	chr12	42747501	42748000	10	490	117042
Sirt4	sirtuin 4	1.36993	0.0310293	chr12	48665501	48666000	9	160	304539
Coq5	coenzyme Q5 homolog, methyltransferase (S. cerevisiae)	-2.46178	0.0221025	chr12	48889001	48889500	15	-274	304542
Hnf1a	HNF1 homeobox A	1.24375	0.00113935	chr12	49201501	49202000	13	-228	24817
Oasl2	2'-5' oligoadenylate synthetase-like 2	-1.52856	0.0158571	chr12	49276001	49276500	5	16	304549
Crybb3	crystallin, beta B3	1.77319	0.00419862	chr12	51337501	51338000	8	-875	64349
Hps4	Hermansky-Pudlak syndrome 4	-1.12313	0.0380882	chr12	52070501	52071000	7	303	304555
Pgam5	phosphoglycerate mutase family member 5	-1.94875	0.0397057	chr12	54202001	54202500	1	-574	288731
Serpinb11	serpin peptidase inhibitor, clade B (ovalbumin), member 11	-2.73091	0.00664094	chr13	32387501	32388000	2	-264	304689
Serpinb11	serpin peptidase inhibitor, clade B (ovalbumin), member 11	-1.96138	0.0047621	chr13	32388001	32388500	6	236	304689
Tmem37	transmembrane protein 37	1.30519	0.0220491	chr13	41212001	41212500	30	-299	245953
Pigr	polymeric immunoglobulin receptor	-1.32911	0.0310293	chr13	52651501	52652000	6	-1219	25046
Eif2d	eukaryotic translation initiation factor 2D	-1.94841	0.0397057	chr13	53010001	53010500	8	-836	498225
Slc41a1	solute carrier family 41 (magnesium transporter), member 1	-1.10499	0.00797911	chr13	53680001	53680500	7	-1397	363985
Nfasc	neurofascin	-1.07278	0.0130649	chr13	54490001	54490500	6	-1050	116690
Atp2b4	ATPase, Ca++ transporting, plasma membrane 4	-1.47945	0.00791021	chr13	55157001	55157500	4	-651	29600
Lax1	lymphocyte transmembrane adaptor 1	-1.21503	0.00668179	chr13	55218001	55218500	8	-530	498232
Ren	renin	-1.18227	0.0267266	chr13	55567001	55567500	6	-439	24715
Ren	renin	-2.44872	0.000559039	chr13	55567501	55568000	8	-939	24715
Chit1	chitinase 1 (chitotriosidase)	1.10521	0.00928253	chr13	55999001	55999500	13	-883	289032
Ptprv	protein tyrosine phosphatase, receptor type, V	-1.09263	0.0221051	chr13	57006501	57007000	5	48	64576
Ipo9	importin 9	-2.40489	0.00446802	chr13	57306501	57307000	7	-809	304817
Ipo9	importin 9	-1.60608	0.0180905	chr13	57307001	57307500	4	-1309	304817
Nr5a2	nuclear receptor subfamily 5, group A, member 2	-1.52256	0.0281703	chr13	58911501	58912000	3	-952	60349
Crb1	crumbs homolog 1 (Drosophila)	-1.68541	0.0115045	chr13	61482001	61482500	3	-1379	304825
Zbtb41	zinc finger and BTB domain containing 41	1.78451	0.0364954	chr13	61532001	61532500	9	63	289052
Mr1	major histocompatibility complex, class I-related	-1.96126	0.0047621	chr13	77726001	77726500	8	-968	25119
Fam163a	family with sequence similarity 163, member A	1.08116	0.0256354	chr13	78745001	78745500	7	-373	498257
Brinp2	bone morphogenetic protein/retinoic acid inducible neural-specific 2	-1.21516	0.00668179	chr13	80965501	80966000	3	-1258	286895
Myoc	myocilin, trabecular meshwork inducible glucocorticoid response	-1.02389	0.0106868	chr13	85409501	85410000	8	140	81523
Fmo3	flavin containing monooxygenase 3	1.37023	0.0310293	chr13	85750001	85750500	4	201	84493
Dusp27	dual specificity phosphatase 27 (putative)	-2.13982	0.0047876	chr13	89209001	89209500	1	-343	498267
Mael	maelstrom spermatogenic transposon silencer	1.18763	1.12059e-06	chr13	89326001	89326500	38	258	364039
Lmx1a	LIM homeobox transcription factor 1 alpha	2.76367	0.00664094	chr13	90560001	90560500	21	-90	289201
Ddr2	discoidin domain receptor tyrosine kinase 2	1.64624	0.0180905	chr13	92988001	92988500	4	-308	685781
Uhmk1	U2AF homology motif (UHM) kinase 1	2.11335	0.023304	chr13	93163001	93163500	5	-597	246332
Arhgap30	Rho GTPase activating protein 30	-1.29319	0.0261622	chr13	94401501	94402000	4	-828	498282
Arhgap30	Rho GTPase activating protein 30	-1.22517	0.0382682	chr13	94402001	94402500	12	-328	498282
Igsf9	immunoglobulin superfamily, member 9	1.0809	0.0256354	chr13	95389001	95389500	12	193	304982
Tagln2	transgelin 2	-1.2491	0.00924984	chr13	95405501	95406000	3	-1326	304983
Chml	choroideremia-like (Rab escort protein 2)	-1.52236	0.0281703	chr13	98207001	98207500	6	-358	689102
Cdc42bpa	CDC42 binding protein kinase alpha	1.17623	0.00488463	chr13	103236501	103237000	12	-1302	114116
Capn8	calpain 8	-1.88191	0.00779128	chr13	105915001	105915500	7	-338	170808
Hlx	H2.0-like homeobox	1.37008	0.0310293	chr13	107322001	107322500	17	-1442	364069
2014-03-01	mitochondrial amidoxime reducing component 1	1.14136	0.00675311	chr13	107399001	107399500	11	-751	690745
Kcnk2	potassium channel, subfamily K, member 2	1.28955	0.00208167	chr13	112513501	112514000	15	-1407	170899
Angel2	angel homolog 2 (Drosophila)	-2.1949	0.0135451	chr13	114107001	114107500	1	-454	305035
LOC317456	hypothetical LOC317456	-1.61498	0.0323643	chr13	115004001	115004500	3	-462	317456
Ppp2r3b	protein phosphatase 2, regulatory subunit B'', beta	1.33768	0.00327798	chr14	1470501	1471000	8	-1400	682033
Lrrc8d	leucine rich repeat containing 8 family, member D	1.02749	0.0027835	chr14	5093501	5094000	14	-704	305131
Spp1	secreted phosphoprotein 1	-1.19127	0.000981127	chr14	6658501	6659000	12	186	25353
Sparcl1	SPARC-like 1 (hevin)	1.208	0.0223851	chr14	6985001	6985500	22	-143	25434
Nkx6-1	NK6 homeobox 1	2.49433	0.0221025	chr14	9516001	9516500	17	-691	65193
Fras1	Fraser syndrome 1	1.98508	0.0397057	chr14	14796501	14797000	8	-1192	289486
Uso1	USO1 vesicle transport factor	1.41503	0.0367508	chr14	17355501	17356000	8	-1175	56042
Cxcl5	chemokine (C-X-C motif) ligand 5	1.16455	0.0380882	chr14	18772001	18772500	11	-341	60665
Cxcl5	chemokine (C-X-C motif) ligand 5	1.09583	0.0444892	chr14	18772501	18773000	9	-841	60665
Mob1b	MOB kinase activator 1B	1.33625	0.0128151	chr14	20903001	20903500	11	-429	360920
Mob1b	MOB kinase activator 1B	1.37718	0.00227565	chr14	20903501	20904000	7	-929	360920
Csn1s2b	casein alpha s2-like B	-1.54325	0.00105912	chr14	21831001	21831500	7	-113	286759
Pdgfra	platelet derived growth factor receptor, alpha polypeptide	1.09591	0.0444892	chr14	35410501	35411000	22	-1440	25267
Rhoh	ras homolog family member H	-1.21861	0.0156741	chr14	43812501	43813000	8	-723	305341
Mir328b	microRNA mir-328b	1.17175	0.0132747	chr14	45138001	45138500	7	-173	100526626
Rell1	RELT-like 1	2.99057	0.00195566	chr14	45785501	45786000	6	-1492	289635
Rell1	RELT-like 1	1.87155	0.00453405	chr14	45786001	45786500	5	-992	289635
Rn5-8s	5.8S ribosomal RNA	1.0299	0.00735267	chr14	46823001	46823500	73	-681	100861534
Rn28s	28S ribosomal RNA	1.92148	0.00779128	chr14	46826501	46827000	61	-804	100861535
Rn28s	28S ribosomal RNA	1.78454	0.0364954	chr14	46827001	46827500	50	-304	100861535
Apex2l1	APEX nuclease (apurinic/apyrimidinic endonuclease) 2-like 1	-2.46176	0.0221025	chr14	71743001	71743500	5	-1479	289662
Rab5a	RAB5A, member RAS oncogene family	1.14107	0.00675311	chr14	72908001	72908500	17	90	64633
Jakmip1	janus kinase and microtubule interacting protein 1	2.23111	0.0135451	chr14	78444001	78444500	6	-1159	305434
Tada2b	transcriptional adaptor 2B	1.74877	0.0203315	chr14	79084001	79084500	57	-816	289717
Igfbp1	insulin-like growth factor binding protein 1	1.25566	1.98222e-07	chr14	81083001	81083500	27	195	25685
Hgfac	HGF activator	1.26092	0.0156741	chr14	81662001	81662500	8	88	58947
Zfyve28	zinc finger, FYVE domain containing 28	1.56263	0.0281703	chr14	82411001	82411500	5	-943	305454
Letm1	leucine zipper-EF-hand containing transmembrane protein 1	2.44143	0.00446802	chr14	82917001	82917500	13	-441	305457
Ctbp1	C-terminal binding protein 1	1.92494	0.000239108	chr14	83446501	83447000	9	-1166	29382
Ctbp1	C-terminal binding protein 1	2.25436	5.53797e-05	chr14	83447001	83447500	17	-666	29382
Mtmr3	myotubularin related protein 3	-1.7462	0.0364954	chr14	85501501	85502000	5	-1306	305482
Ikzf1	IKAROS family zinc finger 1	1.46146	0.0118868	chr14	91567001	91567500	5	-223	305501
Fignl1	fidgetin-like 1	-1.61504	0.0323643	chr14	91689001	91689500	8	-843	289777
Vrk2	vaccinia related kinase 2	-1.52272	0.0281703	chr14	110577501	110578000	6	-1167	360991
Spetex-2B	Spetex-2B protein	1.78444	0.0364954	chr15	9593501	9594000	3	111	497084
Spetex-2G	Spetex-2G protein	1.29471	0.0458794	chr15	9594001	9594500	1	-389	361099
Synpr	synaptoporin	1.09529	0.0444892	chr15	18741501	18742000	9	-385	66030
Ptger2	prostaglandin E receptor 2 (subtype EP2)	-1.05886	0.00784321	chr15	23302501	23303000	10	-1027	81752
Ptger2	prostaglandin E receptor 2 (subtype EP2)	-2.46163	0.0221025	chr15	23303001	23303500	8	-527	81752
Olr1624	olfactory receptor 1624	-1.04794	0.00477361	chr15	30706501	30707000	5	-992	290001
Olr1632	olfactory receptor 1632	-1.94864	0.0397057	chr15	31435001	31435500	5	7	405125
Ttc5	tetratricopeptide repeat domain 5	1.16466	0.0380882	chr15	31548501	31549000	5	-356	305837
Ttc5	tetratricopeptide repeat domain 5	1.33975	0.000893675	chr15	31549001	31549500	12	-856	305837
Rnase10	ribonuclease, RNase A family, 10 (non-active)	-1.23933	0.0185855	chr15	31764501	31765000	6	-1229	305840
Olr1637	olfactory receptor 1637	-1.12615	0.0041534	chr15	31831501	31832000	5	-1172	305841
Olr1645	olfactory receptor 1645	1.74881	0.0203315	chr15	32768001	32768500	6	-1221	290056
Lrrc16b	leucine rich repeat containing 16B	2.63544	0.0121517	chr15	38057001	38057500	14	-1120	361041
Tgm1	transglutaminase 1	2.11332	0.023304	chr15	38281001	38281500	14	143	60335
Nfatc4	nuclear factor of activated T-cells, cytoplasmic, calcineurin-dependent 4	1.33856	0.00169976	chr15	38381001	38381500	13	-418	305897
Nfatc4	nuclear factor of activated T-cells, cytoplasmic, calcineurin-dependent 4	1.39471	0.000235582	chr15	38381501	38382000	22	82	305897
Cbln3	cerebellin 3 precursor	1.03135	0.0205259	chr15	38439501	38440000	26	-603	501998
Sdr39u1	short chain dehydrogenase/reductase family 39U, member 1	1.41492	0.0367508	chr15	38454501	38455000	13	266	361044
Gzmn	granzyme N	1.04723	0.00063241	chr15	39041501	39042000	23	-1000	691668
Cryl1	crystallin, lambda 1	-2.1947	0.0135451	chr15	41509501	41510000	16	-308	290277
Lats2	large tumor suppressor 2	1.06852	0.0126827	chr15	41829001	41829500	10	-385	305922
Phf11	PHD finger protein 11	1.20807	0.0223851	chr15	42544001	42544500	2	-154	361051
Nefm	neurofilament, medium polypeptide	2.4944	0.0221025	chr15	46736501	46737000	47	-45	24588
Pbk	PDZ binding kinase	-1.14208	0.00575108	chr15	49104001	49104500	4	-970	290326
Defb42	defensin beta 42	1.99476	0.013461	chr15	49932001	49932500	4	28	641657
Neil2	nei endonuclease VIII-like 2 (E. coli)	1.03163	0.0245169	chr15	50146501	50147000	16	10	305957
Neil2	nei endonuclease VIII-like 2 (E. coli)	1.29097	0.00924984	chr15	50147001	50147500	24	-490	305957
Scara5	scavenger receptor class A, member 5 (putative)	-1.13666	0.0458747	chr15	52806501	52807000	8	-1268	305974
Ppp3cc	protein phosphatase 3, catalytic subunit, gamma isozyme	1.89357	0.0222786	chr15	55693001	55693500	22	-469	171378
Zc3h13	zinc finger CCCH type containing 13	-1.38026	0.0102209	chr15	61050501	61051000	9	-798	305955
Cog3	component of oligomeric golgi complex 3	2.63555	0.0121517	chr15	61513501	61514000	1	-1143	361073
Epsti1	epithelial stromal interaction 1 (breast)	-1.02862	0.0150782	chr15	63762001	63762500	9	-658	498547
Pcdh8	protocadherin 8	2.53622	0.00254097	chr15	65860501	65861000	39	420	64865
Dis3	DIS3 mitotic control homolog (S. cerevisiae)	-1.35792	0.017714	chr15	87006001	87006500	3	-858	306103
Dis3	DIS3 mitotic control homolog (S. cerevisiae)	-1.79814	0.0126434	chr15	87006501	87007000	5	-1358	306103
Rnf219	ring finger protein 219	-2.60247	0.0121517	chr15	92167001	92167500	4	-1303	361088
Slitrk5	SLIT and NTRK-like family, member 5	-1.0314	0.0179597	chr15	100299001	100299500	16	-736	306152
Slitrk5	SLIT and NTRK-like family, member 5	-1.85514	0.0222786	chr15	100299501	100300000	2	-236	306152
Hs6st3	heparan sulfate 6-O-sulfotransferase 3	1.47373	0.0433957	chr15	107870001	107870500	25	-784	364476
Slc15a1	solute carrier family 15 (oligopeptide transporter), member 1	1.56922	0.0158571	chr15	110238501	110239000	26	55	117261
Mustn1	musculoskeletal, embryonic nuclear protein 1	1.16439	0.0380882	chr16	6889001	6889500	14	-222	290553
Itih3	inter-alpha trypsin inhibitor, heavy chain 3	1.65434	0.0323643	chr16	6933001	6933500	6	-65	50693
Hsh2d	hematopoietic SH2 domain containing	-2.0768	0.023304	chr16	19207501	19208000	8	-409	100360518
Gtpbp3	GTP binding protein 3	-1.03482	0.0214344	chr16	19757001	19757500	11	-1448	290633
Insl3	insulin-like 3	1.57815	0.00522322	chr16	19981501	19982000	32	-55	114215
Mk1	Mk1 protein	1.3344	0.0261622	chr16	20390501	20391000	4	289	171436
Gdf15	growth differentiation factor 15	1.64631	0.0180905	chr16	20411001	20411500	27	84	29455
Tssk6	testis-specific serine kinase 6	3.71744	7.03217e-06	chr16	21190501	21191000	35	21	290670
Sh3rf1	SH3 domain containing ring finger 1	2.07548	0.00288919	chr16	32060501	32061000	12	-70	306417
Hmgb2	high mobility group box 2	-1.12272	0.0380882	chr16	35890501	35891000	6	-1413	29395
Hand2	heart and neural crest derivatives expressed 2	2.49424	0.0221025	chr16	36174501	36175000	19	13	64637
Spata4	spermatogenesis associated 4	1.33586	0.0128151	chr16	39745001	39745500	7	439	306441
Spata4	spermatogenesis associated 4	1.66558	0.000464972	chr16	39745501	39746000	18	-61	306441
Stox2	storkhead box 2	1.24302	0.0319584	chr16	47837501	47838000	27	380	306459
Mfhas1	malignant fibrous histiocytoma amplified sequence 1	2.61751	2.53057e-05	chr16	59882001	59882500	32	326	306508
Dctn6	dynactin 6	-1.37458	0.0367508	chr16	61460001	61460500	9	-1002	290798
Unc5d	unc-5 homolog D (C. elegans)	4.09766	0.000521195	chr16	66680501	66681000	56	-192	306534
Unc5d	unc-5 homolog D (C. elegans)	2.44146	0.00446802	chr16	66681001	66681500	28	308	306534
Brf2	BRF2, RNA polymerase III transcription initiation factor 50 subunit	-1.79461	0.00265511	chr16	68762501	68763000	1	-1160	306542
Bag4	BCL2-associated athanogene 4	1.77324	0.00419862	chr16	70721001	70721500	8	-1134	361167
Ppapdc1b	phosphatidic acid phosphatase type 2 domain containing 1B	-2.60244	0.0121517	chr16	70786501	70787000	4	-530	680466
Defb10	defensin beta 10	-1.85535	0.0222786	chr16	74826501	74827000	1	-1214	641635
Defb50	defensin beta 50	-2.07704	0.023304	chr16	74878501	74879000	3	-1137	641639
Myom2	myomesin 2	1.03153	0.0245169	chr16	79248501	79249000	8	-321	306616
Rab20	RAB20, member RAS oncogene family	1.33585	0.0128151	chr16	82823501	82824000	10	-1160	689377
Rab20	RAB20, member RAS oncogene family	1.83388	0.000593458	chr16	82824001	82824500	19	-660	689377
Col4a1	collagen, type IV, alpha 1	1.65423	0.0323643	chr16	82987001	82987500	23	-606	290905
Fbp1	fructose-1,6-bisphosphatase 1	1.7254	0.0115045	chr17	412001	412500	20	175	24362
Fbp1	fructose-1,6-bisphosphatase 1	1.69589	0.00381627	chr17	412501	413000	9	-325	24362
Cdk20	cyclin-dependent kinase 20	2.27971	0.000621297	chr17	1924501	1925000	29	447	364666
Gkap1	G kinase anchoring protein 1	-1.16144	0.00799928	chr17	8988501	8989000	5	-384	361202
Pfn3	profilin 3	2.14656	0.0017412	chr17	11855001	11855500	8	-414	685936
Pfn3	profilin 3	2.29877	3.34635e-05	chr17	11855501	11856000	39	86	685936
Msx2	msh homeobox 2	2.63526	0.0121517	chr17	13785001	13785500	56	227	25483
Syk	spleen tyrosine kinase	-1.49526	0.00268752	chr17	14759501	14760000	7	-591	25155
Adtrp	androgen-dependent TFPI-regulating protein	-1.70961	0.0203315	chr17	24597001	24597500	7	-993	361228
Cdyl	chromodomain protein, Y-like	1.22372	0.0267266	chr17	31795001	31795500	2	-181	361237
Fam50b	family with sequence similarity 50, member B	1.24343	0.0319584	chr17	32779501	32780000	9	-1248	306883
Foxc1	forkhead box C1	-2.3036	0.00780751	chr17	35838001	35838500	25	-561	364706
Foxc1	forkhead box C1	-1.1202	0.0111866	chr17	35838501	35839000	3	-1061	364706
Agtr1a	angiotensin II receptor, type 1a	1.56243	0.0281703	chr17	37270501	37271000	11	-211	24180
Gpr50	G protein-coupled receptor 50	2.86275	0.000253186	chr17	38075501	38076000	12	-305	117097
Gpr50	G protein-coupled receptor 50	3.65231	1.32196e-05	chr17	38076001	38076500	22	195	117097
Aldh5a1	aldehyde dehydrogenase 5 family, member A1	-1.04816	0.0369255	chr17	43999501	44000000	8	-1124	291133
LOC498750	similar to cDNA sequence BC005537	-1.13667	0.0458747	chr17	44145501	44146000	8	-1385	498750
Hist1h1t	histone cluster 1, H1t	-1.70966	0.0203315	chr17	45531001	45531500	1	-1113	24438
Ryr2	ryanodine receptor 2, cardiac	-2.60249	0.0121517	chr17	67705001	67705500	2	-485	689560
Actn2	actinin alpha 2	-1.26376	0.0220491	chr17	68143001	68143500	25	271	291245
RGD1564865	similar to 20-alpha-hydroxysteroid dehydrogenase	-1.61518	0.0323643	chr17	71182001	71182500	3	-89	498789
Il2ra	interleukin 2 receptor, alpha	-1.61494	0.0323643	chr17	72251001	72251500	4	-695	25704
Usp6nl	USP6 N-terminal like	-1.20136	0.0132289	chr17	77542501	77543000	3	-1184	291309
Mrc1	mannose receptor, C type 1	-1.52253	0.0281703	chr17	83099501	83100000	8	177	291327
Mep1b	meprin 1 beta	1.44109	0.0207697	chr18	14873501	14874000	6	-449	25727
MGC116121	similar to RIKEN cDNA 2700062C07	-1.12286	0.0380882	chr18	16196001	16196500	5	-812	498830
Myo7b	myosin VIIb	1.12051	0.0155393	chr18	24539001	24539500	8	-899	498834
Proc	protein C	1.63003	0.00200519	chr18	24644001	24644500	9	-702	25268
Proc	protein C	1.73385	1.87556e-06	chr18	24644501	24645000	17	-1202	25268
Camk4	calcium/calmodulin-dependent protein kinase IV	1.03413	0.0423634	chr18	25464001	25464500	7	90	25050
Reep5	receptor accessory protein 5	1.42193	0.0102209	chr18	26873501	26874000	7	-605	364838
Wnt8a	wingless-type MMTV integration site family, member 8A	-1.85548	0.0222786	chr18	27043001	27043500	5	-1357	291678
Hbegf	heparin-binding EGF-like growth factor	1.3702	0.0310293	chr18	29046001	29046500	14	495	25433
Pcdhac2	protocadherin alpha subfamily C, 2	2.63537	0.0121517	chr18	29880501	29881000	19	-635	393092
Pcdhac2	protocadherin alpha subfamily C, 2	3.97995	0.00103117	chr18	29881001	29881500	50	-135	393092
Spry4	sprouty homolog 4 (Drosophila)	1.44096	0.0207697	chr18	32272001	32272500	23	-509	291610
Lmnb1	lamin B1	2.4943	0.0221025	chr18	50978501	50979000	7	-1124	116685
Prrc1	proline-rich coiled-coil 1	1.11778	0.000749546	chr18	51611001	51611500	19	-756	291444
Prrc1	proline-rich coiled-coil 1	2.49446	0.0221025	chr18	51611501	51612000	26	-256	291444
Slc12a2	solute carrier family 12 (sodium/potassium/chloride transporter), member 2	-1.94874	0.0397057	chr18	52103001	52103500	4	-1183	83629
Adamts19	ADAM metallopeptidase with thrombospondin type 1 motif, 19	-1.73236	0.00419862	chr18	53153001	53153500	3	-1356	361332
Adamts19	ADAM metallopeptidase with thrombospondin type 1 motif, 19	-1.16718	0.00351358	chr18	53153501	53154000	12	-856	361332
Smim3	small integral membrane protein 3	-2.46171	0.0221025	chr18	55005501	55006000	10	-540	286910
Smim3	small integral membrane protein 3	-1.9487	0.0397057	chr18	55006001	55006500	4	-1040	286910
Arsi	arylsulfatase family, member I	1.14282	0.0264431	chr18	55413501	55414000	11	-847	307404
Pdgfrb	platelet derived growth factor receptor, beta polypeptide	1.65445	0.0323643	chr18	55597001	55597500	10	493	24629
Mir145	microRNA 145	1.89376	0.0222786	chr18	56198501	56199000	11	156	100314036
Ablim3	actin binding LIM protein family, member 3	1.44156	0.0207697	chr18	56474501	56475000	7	-974	307395
St8sia3	ST8 alpha-N-acetyl-neuraminide alpha-2,8-sialyltransferase 3	4.09779	0.000521195	chr18	58962501	58963000	40	-94	25547
St8sia3	ST8 alpha-N-acetyl-neuraminide alpha-2,8-sialyltransferase 3	2.23124	0.0135451	chr18	58963001	58963500	32	406	25547
Slmo1	slowmo homolog 1 (Drosophila)	-1.40017	0.0207697	chr18	62387501	62388000	10	-584	690253
Dcc	deleted in colorectal carcinoma	1.36988	0.0310293	chr18	66792501	66793000	23	-11	25311
Dcc	deleted in colorectal carcinoma	1.78448	0.0364954	chr18	66793001	66793500	13	-511	25311
Myo5b	myosin Vb	2.34012	0.00780751	chr18	69568501	69569000	46	346	25132
Cdh8	cadherin 8	3.85145	0.00204213	chr19	6024001	6024500	32	-163	84408
Cdh8	cadherin 8	2.63522	0.0121517	chr19	6024501	6025000	36	337	84408
Ndrg4	NDRG family member 4	2.23127	0.0135451	chr19	9787501	9788000	28	-731	64457
Gpr56	G protein-coupled receptor 56	-1.14002	0.0157762	chr19	10443501	10444000	4	-1465	260326
Hmox1	heme oxygenase (decycling) 1	1.2951	0.0458794	chr19	25622501	25623000	31	195	24451
Slc6a2	solute carrier family 6 (neurotransmitter transporter), member 2	1.1429	0.0264431	chr19	26529001	26529500	11	-1482	83511
Lpcat2	lysophosphatidylcholine acyltransferase 2	1.78468	0.0364954	chr19	26627501	26628000	41	-90	100359680
Irx3	iroquois homeobox 3	2.48744	0.000559039	chr19	26919501	26920000	42	407	307721
Rbl2	retinoblastoma-like 2	2.11333	0.023304	chr19	28411501	28412000	5	-831	81758
Nod2	nucleotide-binding oligomerization domain containing 2	-1.64444	0.00222949	chr19	30410501	30411000	7	-1224	291912
Cnep1r1	CTD nuclear envelope phosphatase 1 regulatory subunit 1	-1.8822	0.00779128	chr19	30939001	30939500	4	-851	291914
Cnep1r1	CTD nuclear envelope phosphatase 1 regulatory subunit 1	-1.152	0.0187778	chr19	30939501	30940000	1	-1351	291914
Abcc12	ATP-binding cassette, subfamily C (CFTR/MRP), member 12	1.0342	0.0423634	chr19	32550001	32550500	5	-1242	291923
Il15	interleukin 15	-1.70968	0.0203315	chr19	34544001	34544500	4	-230	25670
Scoc	short coiled-coil protein	1.02886	0.00735267	chr19	35592501	35593000	9	-309	364981
Pkn1	protein kinase N1	-1.85526	0.0222786	chr19	35811501	35812000	8	-1096	29355
Cd97	CD97 molecule	1.8937	0.0222786	chr19	35854501	35855000	6	-884	361383
Cd97	CD97 molecule	2.49445	0.0221025	chr19	35855001	35855500	5	-1384	361383
Syce2	synaptonemal complex central element protein 2	1.27814	0.000438302	chr19	36958501	36959000	43	-41	364976
Arhgap10	Rho GTPase activating protein 10	-1.11108	0.0317	chr19	45019501	45020000	7	-1395	688429
Hsf4	heat shock transcription factor 4	1.10743	0.00031008	chr19	48090501	48091000	43	-1159	291960
Hsf4	heat shock transcription factor 4	1.31688	0.000195494	chr19	48091001	48091500	25	-659	291960
Kiaa0895l	hypothetical protein LOC688736	1.14356	0.000645614	chr19	48111001	48111500	34	-312	688736
Dpep2	dipeptidase 2	-1.37479	0.0367508	chr19	48837001	48837500	4	272	291984
Phlpp2	PH domain and leucine rich repeat protein phosphatase 2	1.08968	0.0369255	chr19	52622501	52623000	10	-900	498949
Ctrb1	chymotrypsinogen B1	1.14324	0.0264431	chr19	54718001	54718500	3	440	24291
Cntnap4	contactin associated protein-like 4	-2.07686	0.023304	chr19	55658501	55659000	12	302	307865
Mlycd	malonyl-CoA decarboxylase	-1.13658	0.0458747	chr19	62780501	62781000	7	-739	85239
Cdk10	cyclin-dependent kinase 10	1.24308	0.0319584	chr19	66729001	66729500	11	-525	361434
Gas8	growth arrest specific 8	-1.94871	0.0397057	chr19	67024001	67024500	4	-1370	361438
Acta1	actin, alpha 1, skeletal muscle	1.89381	0.0222786	chr19	67394001	67394500	7	-1340	29437
Sipa1l2	signal-induced proliferation-associated 1 like 2	2.12592	0.000647426	chr19	69099501	69100000	22	-871	361442
Nrp1	neuropilin 1	2.86298	0.000253186	chr19	71984001	71984500	11	-436	246331
Nrp1	neuropilin 1	2.27969	0.000621297	chr19	71984501	71985000	30	64	246331
Rnf180	ring finger protein 180	-1.45357	0.0242634	chr2	55009501	55010000	6	-212	685384
Depdc1b	DEP domain containing 1B	-1.46802	0.0137704	chr2	59074501	59075000	11	-535	310074
Elovl7	ELOVL fatty acid elongase 7	2.11344	0.023304	chr2	59460001	59460500	2	-755	361895
Pde4d	phosphodiesterase 4D, cAMP-specific	3.97997	0.00103117	chr2	59724501	59725000	48	106	24627
Rab3c	RAB3C, member RAS oncogene family	1.1645	0.0380882	chr2	60844501	60845000	8	-1406	171058
Gpx8	glutathione peroxidase 8	-1.39803	0.00595191	chr2	63945001	63945500	7	-668	294744
Gpx8	glutathione peroxidase 8	-1.8194	0.0009926	chr2	63945501	63946000	9	-1168	294744
Gzma	granzyme A	-1.0536	0.0444892	chr2	64017001	64017500	8	34	266708
C9	complement component 9	-1.61477	0.0323643	chr2	75516501	75517000	8	-893	117512
Fyb	FYN binding protein	-1.1733	0.00944978	chr2	75632501	75633000	7	-550	499537
Osmr	oncostatin M receptor	-2.05112	0.00806	chr2	75892001	75892500	4	-195	310132
Fam134b	family with sequence similarity 134, member B	2.34025	0.00780751	chr2	97820501	97821000	10	-656	619558
Sema5a	sema domain, seven thrombospondin repeats (type 1 and type 1-like), transmembrane domain (TM) and short cytoplasmic domain, (semaphorin) 5A	1.77318	0.00419862	chr2	105048501	105049000	14	-592	310207
Chmp4c	charged multivesicular body protein 4C	1.41522	0.0367508	chr2	113397001	113397500	29	168	361916
Slc10a5	solute carrier family 10, member 5	1.03412	0.0423634	chr2	113424501	113425000	6	-731	310230
Fabp12	fatty acid binding protein 12	-1.64455	0.00222949	chr2	113505001	113505500	2	-1018	499570
Ghsr	growth hormone secretagogue receptor	1.26616	0.0382682	chr2	132784501	132785000	34	-118	84022
Ghsr	growth hormone secretagogue receptor	2.62508	0.00143716	chr2	132785001	132785500	42	382	84022
Phc3	polyhomeotic homolog 3 (Drosophila)	-1.15219	0.0187778	chr2	135726501	135727000	3	-910	310258
Ccdc39	coiled-coil domain containing 39	1.33626	0.0128151	chr2	139970501	139971000	11	460	310315
Acad9	acyl-CoA dehydrogenase family, member 9	-1.83119	0.00453405	chr2	142406501	142407000	3	-1239	294973
Acad9	acyl-CoA dehydrogenase family, member 9	-1.35776	0.017714	chr2	142407001	142407500	5	-739	294973
Fgf2	fibroblast growth factor 2	1.98492	0.0397057	chr2	143688001	143688500	6	-1156	54250
Elf2	E74-like factor 2	-2.1426	0.00039232	chr2	159809001	159809500	1	-1366	361944
Elf2	E74-like factor 2	-1.29316	0.0261622	chr2	159860501	159861000	6	-22	361944
LOC302022	similar to nidogen 2 protein	3.43812	8.726e-05	chr2	176179001	176179500	29	50	302022
Il12a	interleukin 12A	-1.41992	0.0118868	chr2	184429001	184429500	3	-1493	84405
B3galnt1	beta-1,3-N-acetylgalactosaminyltransferase 1 (globoside blood group)	-1.43379	0.0433957	chr2	185613501	185614000	12	-706	310508
Rbm46	RNA binding motif protein 46	2.23113	0.0135451	chr2	201288501	201289000	55	92	310548
Lrat	lecithin-retinol acyltransferase (phosphatidylcholine-retinol-O-acyltransferase)	1.98502	0.0397057	chr2	201319501	201320000	30	235	64047
Rps3a	ribosomal protein S3a	1.98489	0.0397057	chr2	204836001	204836500	10	-630	29288
Paqr6	progestin and adipoQ receptor family member VI	3.85138	0.00204213	chr2	207140001	207140500	8	-459	681021
Ssr2	signal sequence receptor, beta	1.44135	0.0207697	chr2	207353001	207353500	3	-856	295235
S100a13	S100 calcium binding protein A13	3.85148	0.00204213	chr2	209335501	209336000	20	-735	295213
Riiad1	regulatory subunit of type II PKA R-subunit (RIIa) domain containing 1	1.19326	2.32955e-05	chr2	215192001	215192500	56	-1096	100270669
Mrps21	mitochondrial ribosomal protein S21	1.08976	0.0369255	chr2	217474501	217475000	8	-1024	689432
Vps45	vacuolar protein sorting 45 homolog (S. cerevisiae)	-1.29737	0.000256196	chr2	217675001	217675500	9	-970	64516
Vps45	vacuolar protein sorting 45 homolog (S. cerevisiae)	-1.63816	4.18158e-05	chr2	217675501	217676000	5	-1470	64516
Mtmr11	myotubularin related protein 11	1.36469	0.0150755	chr2	217789001	217789500	4	-900	689613
Mtmr11	myotubularin related protein 11	1.57797	0.00522322	chr2	217789501	217790000	11	-400	689613
Pdzk1	PDZ domain containing 1	1.2687	0.00038027	chr2	218452001	218452500	12	-419	65144
Acp6	acid phosphatase 6, lysophosphatidic	4.2068	0.000263687	chr2	218766501	218767000	3	-878	295305
Pde4dip	phosphodiesterase 4D interacting protein	3.18653	0.000567857	chr2	219479001	219479500	23	-51	64183
Tspan2	tetraspanin 2	1.09014	0.0369255	chr2	224590001	224590500	14	-752	64521
Rhoc	ras homolog family member C	1.64607	0.0180905	chr2	226691001	226691500	35	128	295342
Csf1	colony stimulating factor 1 (macrophage)	-1.59983	0.0102674	chr2	230018501	230019000	3	-806	78965
Csf1	colony stimulating factor 1 (macrophage)	-2.4993	0.00254097	chr2	230019001	230019500	4	-1306	78965
Gstm6l	glutathione S-transferase, mu 6-like	1.50958	0.0137704	chr2	230172501	230173000	9	-519	295362
Gpr61	G protein-coupled receptor 61	-1.15211	0.0187778	chr2	230413501	230414000	8	-883	310780
Mir137	microRNA 137	1.5621	0.0281703	chr2	239708001	239708500	25	488	100314031
Abcd3	ATP-binding cassette, subfamily D (ALD), member 3	1.24373	0.00568358	chr2	243410501	243411000	11	-1151	25270
Abca4	ATP-binding cassette, subfamily A (ABC1), member 4	1.72512	0.0115045	chr2	243681001	243681500	2	-1089	310836
Mir760	microRNA 760	1.78463	0.0364954	chr2	243910001	243910500	6	-1419	100314118
Tram1l1	translocation associated membrane protein 1-like 1	2.23121	0.0135451	chr2	247895001	247895500	48	-7	310846
Larp7	La ribonucleoprotein domain family, member 7	1.9948	0.013461	chr2	251228501	251229000	7	-1168	686883
Pitx2	paired-like homeodomain 2	2.1133	0.023304	chr2	252928501	252929000	26	-444	54284
Pitx2	paired-like homeodomain 2	-1.59967	0.0102674	chr2	252941501	252942000	14	-1063	54284
Ints12	integrator complex subunit 12	1.03316	0.0352151	chr2	256794501	256795000	3	-211	295448
Bdh2	3-hydroxybutyrate dehydrogenase, type 2	1.98493	0.0397057	chr2	258981001	258981500	11	243	295458
LOC499715	LRRGT00095	-1.74481	0.000927815	chr2	261376501	261377000	2	437	499715
Sh3glb1	SH3-domain GRB2-like endophilin B1	-1.71197	0.00245162	chr2	269271501	269272000	7	-734	292156
Sh3glb1	SH3-domain GRB2-like endophilin B1	-1.03918	0.0256354	chr2	269272001	269272500	4	-1234	292156
Ifi44	interferon-induced protein 44	-2.6025	0.0121517	chr2	275593001	275593500	7	349	310969
Msh4	mutS homolog 4	1.35517	0.00103015	chr2	278773001	278773500	19	-287	295541
Olr1702	olfactory receptor 1702	-1.0484	0.0369255	chr20	1107001	1107500	4	-832	294157
Olr1746	olfactory receptor 1746	-1.85525	0.0222786	chr20	3931001	3931500	1	-3	405201
Olr1749	olfactory receptor 1749	1.37003	0.0310293	chr20	3977501	3978000	3	22	294203
Gabbr1	gamma-aminobutyric acid (GABA) B receptor 1	-1.8555	0.0222786	chr20	4026501	4027000	7	-1324	81657
RT1-S2	RT1 class Ib, locus S2	-1.36751	0.00513874	chr20	5252501	5253000	3	-1067	24994
Ppp1r18	protein phosphatase 1, regulatory subunit 18	-1.09288	0.00572331	chr20	5495001	5495500	7	-1109	361790
Mdc1	mediator of DNA damage checkpoint 1	-2.07701	0.023304	chr20	5517501	5518000	6	-817	309595
Tubb5	tubulin, beta 5 class I	-1.52844	0.0158571	chr20	5518001	5518500	3	-1300	29214
Ddr1	discoidin domain receptor tyrosine kinase 1	1.1838	5.48166e-05	chr20	5650501	5651000	12	-1403	25678
Ddr1	discoidin domain receptor tyrosine kinase 1	1.17529	0.000640379	chr20	5651001	5651500	7	-903	25678
CB741658	CB741658 gene	1.02813	0.00382714	chr20	5727001	5727500	7	-29	415051
Psmb8	proteasome (prosome, macropain) subunit, beta type, 8	-1.12085	0.0111866	chr20	6070501	6071000	13	394	24968
Gpsm3	G-protein signaling modulator 3	-1.94859	0.0397057	chr20	6434501	6435000	9	149	406163
C2	complement component 2	-1.26988	0.0108879	chr20	6641001	6641500	15	-112	24231
RT1-CE11	RT1 class I, locus CE11	-1.94886	0.0397057	chr20	6780501	6781000	2	-1465	414791
RT1-CE5	RT1 class I, locus CE5	1.78477	0.0364954	chr20	6972501	6973000	62	384	309607
RT1-CE5	RT1 class I, locus CE5	1.93966	0.00281405	chr20	6973001	6973500	32	-116	309607
RT1-CE4	RT1 class I, locus CE4	-1.23111	0.00785994	chr20	6998501	6999000	5	-1268	414783
Hspa1a	heat shock 70kD protein 1A	1.22399	0.0267266	chr20	7033001	7033500	7	-226	24472
Vwa7	von Willebrand factor A domain containing 7	-1.74641	0.0364954	chr20	7081501	7082000	13	227	309611
Prrc2a	proline-rich coiled-coil 2A	1.57766	0.00522322	chr20	7226501	7227000	14	-93	294250
Tapbp	TAP binding protein (tapasin)	1.68572	0.00222949	chr20	7535501	7536000	32	-1132	25217
Syngap1	synaptic Ras GTPase activating protein 1	1.28122	0.0185855	chr20	7604501	7605000	13	-609	192117
Clpsl2	colipase-like 2	1.35535	0.00103015	chr20	7827001	7827500	12	183	689425
Herc4	HECT and RLD domain containing E3 ubiquitin protein ligase 4	1.24332	0.0319584	chr20	8062501	8063000	7	-1080	309758
RGD735065	similar to GI:13385412-like protein splice form I	-1.94872	0.0397057	chr20	9109001	9109500	11	-657	294311
LOC499407	LRRGT00097	1.24297	0.0319584	chr20	9532001	9532500	8	-7	499407
Ccdc167	coiled-coil domain containing 167	2.08964	0.00806	chr20	10585001	10585500	7	-1347	689755
Zfand3	zinc finger, AN1-type domain 3	1.45148	0.00107888	chr20	10940501	10941000	1	-1291	361816
Zfand3	zinc finger, AN1-type domain 3	1.50185	0.000269147	chr20	10941001	10941500	12	-791	361816
Zfand3	zinc finger, AN1-type domain 3	1.24313	0.0319584	chr20	10941501	10942000	9	-291	361816
Btbd9	BTB (POZ) domain containing 9	1.03058	0.0144745	chr20	11439001	11439500	8	-1365	294318
Glp1r	glucagon-like peptide 1 receptor	1.42218	0.0102209	chr20	11767001	11767500	7	-1263	25051
U2af1	U2 small nuclear RNA auxiliary factor 1	1.24334	0.0132289	chr20	12594501	12595000	4	-1278	687575
Sik1	salt-inducible kinase 1	1.07134	0.0150782	chr20	12856001	12856500	8	-1211	59329
Cstb	cystatin B (stefin B)	2.49457	0.0221025	chr20	13140501	13141000	17	-813	25308
Lrrc3	leucine rich repeat containing 3	2.49449	0.0221025	chr20	13659001	13659500	14	-99	246773
Pcbp3	poly(rC) binding protein 3	1.64618	0.0180905	chr20	14589501	14590000	23	-476	294336
Ggt5	gamma-glutamyltransferase 5	1.36098	0.00750658	chr20	16190501	16191000	20	292	29566
Adora2a	adenosine A2a receptor	1.28294	0.000945276	chr20	16466501	16467000	20	-604	25369
Nrbf2	nuclear receptor binding factor 2	1.20773	0.0223851	chr20	24817501	24818000	6	-1193	58839
Nrbf2	nuclear receptor binding factor 2	1.52976	0.00459041	chr20	24818001	24818500	3	-693	58839
Mcu	mitochondrial calcium uniporter	-1.58832	0.00200519	chr20	31005001	31005500	8	-1391	294560
Adamts14	ADAM metallopeptidase with thrombospondin type 1 motif, 14	-1.88217	0.00779128	chr20	32680501	32681000	9	-981	309837
Npffr1	neuropeptide FF receptor 1	-1.85553	0.0222786	chr20	32996001	32996500	2	-1175	64107
Wisp3	WNT1 inducible signaling pathway protein 3	1.581	0.0030438	chr20	45979501	45980000	13	453	499461
Gpr6	G protein-coupled receptor 6	1.44121	0.0207697	chr20	47521501	47522000	19	-190	83683
Bves	blood vessel epicardial substance	-1.01425	0.00464941	chr20	52052001	52052500	5	-377	365603
Pax8	paired box 8	1.23005	0.000188066	chr3	1575501	1576000	15	260	81819
Slc34a3	solute carrier family 34 (type II sodium/phosphate contransporter), member 3	1.47372	0.0433957	chr3	2435001	2435500	7	-35	246234
Lcn9	lipocalin 9	-1.60613	0.0180905	chr3	8633501	8634000	7	-524	296578
Dnlz	DNL-type zinc finger	1.66601	0.000464972	chr3	9159501	9160000	32	-377	296587
Mrps2	mitochondrial ribosomal protein S2	1.24282	0.0319584	chr3	12401501	12402000	11	-617	362094
Tsc1	tuberous sclerosis 1	1.09567	0.0444892	chr3	12586501	12587000	8	-1255	60445
Phyhd1	phytanoyl-CoA dioxygenase domain containing 1	1.9849	0.0397057	chr3	14185001	14185500	5	-439	296621
Ass1	argininosuccinate synthase 1	1.33589	0.0128151	chr3	15729001	15729500	6	-763	25698
Sh2d3c	SH2 domain containing 3C	-1.85423	0.00166785	chr3	17094501	17095000	8	-545	362111
Angptl2	angiopoietin-like 2	1.39911	0.017714	chr3	17596001	17596500	12	-38	171100
Angptl2	angiopoietin-like 2	1.27625	0.00178952	chr3	17596501	17597000	9	462	171100
Gsn	gelsolin	1.17824	0.0458747	chr3	19799501	19800000	29	-178	296654
Srm	spermidine synthase	1.41509	0.0367508	chr3	19900001	19900500	49	104	84596
Lhx6	LIM homeobox 6	-1.32942	0.0310293	chr3	20743001	20743500	9	-724	311901
Rc3h2	ring finger and CCCH-type domains 2	1.98509	0.0397057	chr3	26916501	26917000	5	-852	311909
Crb2	crumbs homolog 2 (Drosophila)	1.22067	0.00412118	chr3	27273501	27274000	18	-315	366031
Nek6	NIMA-related kinase 6	-1.59535	0.00589897	chr3	28036501	28037000	4	-470	360161
Mir181a2	microRNA 181a-2	1.33405	0.0261622	chr3	28374001	28374500	6	-518	100314292
LOC499796	LRRGT00012	-1.18215	0.0267266	chr3	41287001	41287500	4	306	499796
Rprm	reprimo, TP53 dependent G2 arrest mediator candidate	-1.05378	0.0444892	chr3	44693501	44694000	6	-1207	680110
Kcnh7	potassium voltage-gated channel, subfamily H (eag-related), member 7	1.98486	0.0397057	chr3	55823501	55824000	13	-850	170739
Galnt3	UDP-N-acetyl-alpha-D-galactosamine:polypeptide N-acetylgalactosaminyltransferase 3 (GalNAc-T3)	-2.036	0.00288919	chr3	58830501	58831000	6	-319	366061
Klhl23	kelch-like family member 23	-1.12969	0.0132747	chr3	62691001	62691500	5	-1148	311114
Klhl23	kelch-like family member 23	-1.16592	0.0223851	chr3	62691501	62692000	6	-648	311114
Gad1	glutamate decarboxylase 1	-1.52238	0.0281703	chr3	63478501	63479000	20	-1212	24379
Hoxd13	homeo box D13	-1.94863	0.0397057	chr3	68055001	68055500	8	-1462	288154
Mir10b	microRNA 10b	-1.52861	0.0158571	chr3	68112501	68113000	9	-911	100314226
Pde11a	phosphodiesterase 11A	2.23134	0.0135451	chr3	69639001	69639500	5	83	140928
Plekha3	pleckstrin homology domain-containing, family A (phosphoinositide binding specific) member 3	1.26087	0.0156741	chr3	70109001	70109500	2	-651	295674
RGD1564319	similar to TF-1 apoptosis related protein 19	1.10794	7.57729e-05	chr3	72235001	72235500	20	-66	366089
Nckap1	NCK-associated protein 1	1.64036	0.0102674	chr3	74362001	74362500	5	-1043	58823
Smtnl1	smoothelin-like 1	-1.61502	0.0323643	chr3	78736501	78737000	3	-516	311167
Aplnr	apelin receptor	1.14773	0.00797911	chr3	79052001	79052500	7	131	83518
Olr448	olfactory receptor 448	1.56265	0.0281703	chr3	79608001	79608500	3	-9	295720
Olr559	olfactory receptor 559	-1.25405	0.0458794	chr3	82110001	82110500	3	335	404870
Olr587	olfactory receptor 587	-2.73086	0.00664094	chr3	82637001	82637500	2	177	404859
Olr660	olfactory receptor 660	2.49466	0.0221025	chr3	84226001	84226500	7	390	404828
Olr670	olfactory receptor 670	-1.83879	0.00037762	chr3	84360501	84361000	8	-979	404826
C1qtnf4	C1q and tumor necrosis factor related protein 4	-1.20114	0.00568358	chr3	86421001	86421500	7	-1449	311184
C1qtnf4	C1q and tumor necrosis factor related protein 4	-1.08717	0.00485702	chr3	86421501	86422000	4	-949	311184
Mdk	midkine	1.57823	1.75539e-06	chr3	87541501	87542000	29	-454	81517
Alx4	ALX homeobox 4	2.5361	0.00254097	chr3	89248501	89249000	9	-792	296511
Ext2	exostosin glycosyltransferase 2	-1.25416	0.0458794	chr3	89436001	89436500	1	-1136	311215
Pdhx	pyruvate dehydrogenase complex, component X	1.44113	0.0207697	chr3	99577501	99578000	5	-1051	311254
Depdc7	DEP domain containing 7	1.31473	0.000360497	chr3	101312001	101312500	14	-552	295971
Wt1	Wilms tumor 1	1.78457	0.0364954	chr3	101756501	101757000	55	258	24883
Chrm5	cholinergic receptor, muscarinic 5	1.37014	0.0310293	chr3	110613501	110614000	3	-1095	53949
Sord	sorbitol dehydrogenase	-2.07683	0.023304	chr3	120715501	120716000	7	-1230	24788
Duoxa1	dual oxidase maturation factor 1	1.46122	0.0118868	chr3	120791001	120791500	20	-313	311374
Hdc	histidine decarboxylase	-1.32901	0.0310293	chr3	125603001	125603500	11	25	24443
Usp8	ubiquitin specific peptidase 8	-1.11073	0.0317	chr3	125698001	125698500	4	-1149	296121
Prom2	prominin 2	2.07549	0.00288919	chr3	127225501	127226000	25	-94	192211
Prom2	prominin 2	2.34176	0.000368235	chr3	127226001	127226500	24	406	192211
Lzts3	leucine zipper, putative tumor suppressor family member 3	1.62042	5.71101e-05	chr3	129677501	129678000	25	21	280670
Lzts3	leucine zipper, putative tumor suppressor family member 3	1.76876	0.000553423	chr3	129678001	129678500	9	-479	280670
Ap5s1	adaptor-related protein complex 5, sigma 1 subunit	-1.95648	0.013461	chr3	130250001	130250500	2	-1492	499893
Bmp2	bone morphogenetic protein 2	3.85156	0.00204213	chr3	132822001	132822500	36	22	29373
Btbd3	BTB (POZ) domain containing 3	1.72521	0.0115045	chr3	137824501	137825000	10	-507	311462
Bfsp1	beaded filament structural protein 1, filensin	-1.1824	0.0267266	chr3	144409501	144410000	5	-1093	25394
Rin2	Ras and Rab interactor 2	2.53613	0.00254097	chr3	146316501	146317000	6	-714	311494
Rin2	Ras and Rab interactor 2	2.07547	0.00288919	chr3	146317001	146317500	8	-214	311494
Foxa2	forkhead box A2	1.24308	0.0319584	chr3	148792001	148792500	21	-1236	25099
Foxa2	forkhead box A2	1.07398	0.0179597	chr3	148792501	148793000	9	-736	25099
Foxa2	forkhead box A2	2.44136	0.00446802	chr3	148793501	148794000	30	264	25099
Syndig1	synapse differentiation inducing 1	1.98479	0.0397057	chr3	151405501	151406000	53	-104	362235
Defb27	defensin beta 27	-1.03775	0.0025094	chr3	154480501	154481000	6	-507	641642
Defb27	defensin beta 27	-1.02855	0.0150782	chr3	154481001	154481500	4	-1007	641642
Rem1	RAS (RAD and GEM)-like GTP-binding 1	1.6462	0.0180905	chr3	154513501	154514000	35	44	366232
Tpx2	TPX2, microtubule-associated	1.62617	0.000703547	chr3	154729501	154730000	9	-1206	311546
Hck	hemopoietic cell kinase	1.17319	0.000168473	chr3	154982001	154982500	16	-658	25734
Hck	hemopoietic cell kinase	1.69587	0.00381627	chr3	154982501	154983000	18	-158	25734
Bpifa3	BPI fold containing family A, member 3	1.30527	0.0220491	chr3	155983001	155983500	10	-1265	690402
Procr	protein C receptor, endothelial	-1.13705	0.0458747	chr3	157649501	157650000	6	-657	362248
Src	v-src avian sarcoma (Schmidt-Ruppin A-2) viral oncogene homolog	1.74913	0.0203315	chr3	158138001	158138500	28	196	83805
Tox2	TOX high mobility group box family member 2	-1.37481	0.0367508	chr3	165764501	165765000	5	-729	311615
Tox2	TOX high mobility group box family member 2	-1.61527	0.0323643	chr3	165765001	165765500	17	-229	311615
Jph2	junctophilin 2	1.70831	0.00659155	chr3	165968501	165969000	13	-549	296345
Semg1	semenogelin I	1.98493	0.0397057	chr3	166814001	166814500	2	-237	25013
Matn4	matrilin 4	3.896	1.05401e-06	chr3	167033501	167034000	22	185	296358
Matn4	matrilin 4	1.69735	0.000184521	chr3	167034001	167034500	29	-315	296358
Sdc4	syndecan 4	1.78473	0.0364954	chr3	167071501	167072000	31	-275	24771
Wfdc6b	WAP four-disulfide core domain 6B	-1.22504	0.0382682	chr3	167247501	167248000	4	-1403	408225
Ube2c	ubiquitin-conjugating enzyme E2C	2.11349	0.023304	chr3	167421501	167422000	7	-818	296368
Snai1	snail family zinc finger 1	2.08711	1.05442e-07	chr3	170426001	170426500	44	353	116490
Dok5	docking protein 5	1.17828	0.0458747	chr3	174447501	174448000	18	492	502694
Cass4	Cas scaffolding protein family member 4	-1.1865	0.0111752	chr3	176474001	176474500	12	-822	296409
Rab22a	RAB22A, member RAS oncogene family	1.26643	0.0382682	chr3	177801501	177802000	14	-888	366265
Stx16	syntaxin 16	2.14672	0.0017412	chr3	178207001	178207500	14	-1	362283
Stx16	syntaxin 16	1.02875	0.00735267	chr3	178207501	178208000	11	499	362283
Oprl1	opiate receptor-like 1	1.24279	0.0319584	chr3	180933501	180934000	4	-517	29256
Galntl5	UDP-N-acetyl-alpha-D-galactosamine:polypeptide N-acetylgalactosaminyltransferase-like 5	-1.04346	0.0307293	chr4	6470001	6470500	4	-929	499968
Pmpcb	peptidase (mitochondrial processing) beta	-2.60227	0.0121517	chr4	9923501	9924000	13	-978	64198
Sema3e	sema domain, immunoglobulin domain (Ig), short basic domain, secreted, (semaphorin) 3E	1.98483	0.0397057	chr4	17562501	17563000	21	488	296789
Grm3	glutamate receptor, metabotropic 3	2.11319	0.023304	chr4	21250501	21251000	15	-308	24416
Dmtf1	cyclin D binding myb-like transcription factor 1	1.56263	0.0281703	chr4	21792501	21793000	11	-926	114485
Tmem243	transmembrane protein 243, mitochondrial	1.03386	0.0423634	chr4	21852501	21853000	13	-736	499990
Tfpi2	tissue factor pathway inhibitor 2	3.06686	4.32705e-05	chr4	28860001	28860500	24	46	286926
Ankrd7	ankyrin repeat domain 7	1.24328	0.0132289	chr4	43029001	43029500	6	-81	502733
Aass	aminoadipate-semialdehyde synthase	2.63536	0.0121517	chr4	49993501	49994000	17	113	296925
Spam1	sperm adhesion molecule 1 (PH-20 hyaluronidase, zona pellucida binding)	-1.52261	0.0281703	chr4	51963001	51963500	2	-721	117037
Spam1	sperm adhesion molecule 1 (PH-20 hyaluronidase, zona pellucida binding)	-1.18235	0.0267266	chr4	51963501	51964000	2	-221	117037
Flnc	filamin C, gamma	1.57445	0.00904965	chr4	56477001	56477500	3	-996	362332
LOC312273	Trypsin V-A	-1.35802	0.017714	chr4	133984001	133984500	3	-38	312273
Prss2	protease, serine, 2	1.56273	0.0281703	chr4	135479501	135480000	6	-1002	25052
Tas2r135	taste receptor, type 2, member 135	1.98504	0.0397057	chr4	136596001	136596500	3	-1358	502757
Gimap5	GTPase, IMAP family member 5	-1.33974	0.00442841	chr4	143065501	143066000	7	-560	246774
Hoxa13	homeo box A13	1.74889	0.0203315	chr4	146982501	146983000	27	-472	500129
Hoxa13	homeo box A13	1.29093	0.00924984	chr4	146983001	146983500	17	-972	500129
Creb5	cAMP responsive element binding protein 5	-2.19478	0.0135451	chr4	148129501	148130000	2	-255	500131
Cpvl	carboxypeptidase, vitellogenic-like	-1.76037	0.00725159	chr4	148792501	148793000	5	448	502774
Ggct	gamma-glutamyl cyclotransferase	1.14302	0.0264431	chr4	149851001	149851500	9	-1204	362368
Mad2l1	MAD2 mitotic arrest deficient-like 1 (yeast)	1.56915	0.0158571	chr4	162315501	162316000	14	-675	297176
Tex37	testis expressed 37	1.9951	0.013461	chr4	163514001	163514500	4	314	500197
Krcc1	lysine-rich coiled-coil 1	1.7491	0.0203315	chr4	163912001	163912500	14	-633	312437
Cd8a	CD8a molecule	2.44151	0.00446802	chr4	164016001	164016500	10	-1382	24930
Cd8a	CD8a molecule	2.49449	0.0221025	chr4	164016501	164017000	1	-882	24930
Rnf181	ring finger protein 181	-1.30937	0.000159065	chr4	165000001	165000500	4	-683	297337
Rnf181	ring finger protein 181	-1.08734	0.00485702	chr4	165000501	165001000	5	-1183	297337
RGD1562515	similar to RIKEN cDNA 4931417E11	-1.40625	0.000346314	chr4	166149001	166149500	4	-368	500204
Stambp	Stam binding protein	-1.20153	0.0319584	chr4	179865001	179865500	16	-907	171565
Zfp638	zinc finger protein 638	2.49444	0.0221025	chr4	180188501	180189000	14	-240	312491
Aak1	AP2 associated kinase 1	2.49442	0.0221025	chr4	183223501	183224000	5	-1401	500244
Vom1r96	vomeronasal 1 receptor 96	2.764	0.00664094	chr4	184487501	184488000	4	-1041	494275
Vom1r96	vomeronasal 1 receptor 96	1.41535	0.0367508	chr4	184488001	184488500	1	-541	494275
Rab43	RAB43, member RAS oncogene family	1.50918	0.0137704	chr4	184966001	184966500	20	-614	500249
Mitf	microphthalmia-associated transcription factor	1.22399	0.0267266	chr4	194666501	194667000	6	-1228	25094
Cav3	caveolin 3	1.28122	0.0185855	chr4	207683001	207683500	13	49	29161
Thumpd3	THUMP domain containing 3	-1.32927	0.0310293	chr4	208283001	208283500	7	-974	500288
Fancd2os	FANCD2 opposite strand	1.09168	0.000556362	chr4	208852001	208852500	18	-105	500294
Timp4	tissue inhibitor of metalloproteinase 4	1.17821	0.0458747	chr4	210452001	210452500	10	-38	680130
Plxnd1	plexin D1	-2.07705	0.023304	chr4	211178501	211179000	2	-1048	312652
Cd69	Cd69 molecule	-1.45398	0.0242634	chr4	211692501	211693000	3	282	29187
Lrtm2	leucine-rich repeats and transmembrane domains 2	2.63533	0.0121517	chr4	217306001	217306500	3	-750	680883
Rad52	RAD52 homolog (S. cerevisiae)	1.31161	0.0108879	chr4	219522001	219522500	5	-1418	297561
Rad52	RAD52 homolog (S. cerevisiae)	2.34144	0.00165479	chr4	219522501	219523000	4	-918	297561
Ccdc77	coiled-coil domain containing 77	-1.04777	0.0369255	chr4	219972001	219972500	4	54	312677
Tuba8	tubulin, alpha 8	-1.34714	0.00876624	chr4	220862501	220863000	15	-977	500377
Apobec1	apolipoprotein B mRNA editing enzyme, catalytic polypeptide 1	-1.61532	0.0323643	chr4	222425001	222425500	17	428	25383
Clec6a-ps1	C-type lectin domain family 6, member A, pseudogene 1	-1.96116	0.0047621	chr4	223203001	223203500	2	298	474144
Scnn1a	sodium channel, nonvoltage-gated 1 alpha	1.12753	0.00118075	chr4	224853501	224854000	16	-204	25122
Vwf	von Willebrand factor	-1.37472	0.0367508	chr4	225098001	225098500	5	-270	116669
Fkbp4	FK506 binding protein 4	-1.74645	0.0364954	chr4	226963501	226964000	8	-763	260321
Pzp	pregnancy-zone protein	1.10013	0.00136581	chr4	227057001	227057500	9	-464	252922
Prpmp5	proline-rich protein MP5	-2.47386	7.4679e-05	chr4	228584001	228584500	1	-1326	257651
Prmt8	protein arginine methyltransferase 8	1.7847	0.0364954	chr4	231280501	231281000	28	226	688502
Fgf6	fibroblast growth factor 6	1.05905	0.00547516	chr4	232049501	232050000	14	-217	170700
Loh12cr1	loss of heterozygosity, 12, chromosomal region 1	-2.46177	0.0221025	chr4	232678001	232678500	4	-660	362452
Bcat1	branched chain amino acid transaminase 1, cytosolic	2.26203	0.00282365	chr4	243491001	243491500	29	323	29592
Bcat1	branched chain amino acid transaminase 1, cytosolic	2.07553	0.00288919	chr4	243491501	243492000	38	-177	29592
Bcat1	branched chain amino acid transaminase 1, cytosolic	1.44154	0.0207697	chr4	243492001	243492500	7	-677	29592
Prex2	phosphatidylinositol-3,4,5-trisphosphate-dependent Rac exchange factor 2	-1.11086	0.0317	chr5	12693501	12694000	14	252	312912
Npbwr1	neuropeptides B/W receptor 1	3.97996	0.00103117	chr5	18149001	18149500	43	213	297795
Nsmaf	neutral sphingomyelinase (N-SMase) activation associated factor	1.29504	0.0458794	chr5	24331001	24331500	8	-1160	353233
Calb1	calbindin 1	1.64634	0.0180905	chr5	34216501	34217000	12	-1179	83839
Coq3	coenzyme Q3 methyltransferase	-1.21891	0.0156741	chr5	40693501	40694000	9	-186	29309
Gpr63	G protein-coupled receptor 63	-1.79876	0.0126434	chr5	43957001	43957500	3	-1179	297952
Cnr1	cannabinoid receptor 1 (brain)	2.49439	0.0221025	chr5	53880501	53881000	18	-1231	25248
Cnr1	cannabinoid receptor 1 (brain)	-1.68239	0.000854719	chr5	53882001	53882500	6	269	25248
Cga	glycoprotein hormones, alpha polypeptide	1.99482	0.013461	chr5	54950001	54950500	6	53	116700
Ccl27	chemokine (C-C motif) ligand 27	3.06681	4.32705e-05	chr5	62687501	62688000	26	199	362505
Ccl27	chemokine (C-C motif) ligand 27	1.80013	0.00725159	chr5	62688001	62688500	11	-301	362505
Vcp	valosin-containing protein	1.2951	0.0458794	chr5	62972001	62972500	5	-849	116643
Stoml2	stomatin (Epb7.2)-like 2	1.65431	0.0323643	chr5	63002501	63003000	1	-1057	298203
Cd72	Cd72 molecule	-1.13676	0.0458747	chr5	63477001	63477500	6	-932	313498
Gba2	glucosidase beta 2	1.58098	0.0030438	chr5	63605501	63606000	12	-1438	298399
Polr1e	polymerase (RNA) I polypeptide E	1.09091	0.00477361	chr5	65081001	65081500	12	-378	313245
Dcaf10	DDB1 and CUL4 associated factor 10	1.92153	0.00779128	chr5	65408001	65408500	5	-855	313242
Dcaf10	DDB1 and CUL4 associated factor 10	1.47364	0.0433957	chr5	65408501	65409000	18	-355	313242
Aldh1b1	aldehyde dehydrogenase 1 family, member B1	1.55636	0.000339256	chr5	65898501	65899000	31	144	298079
Coro2a	coronin, actin binding protein 2A	-1.43359	0.0433957	chr5	66714501	66715000	9	150	313235
Msantd3	Myb/SANT-like DNA-binding domain containing 3	-2.10751	0.0017412	chr5	68797501	68798000	4	-784	362516
Klf4	Kruppel-like factor 4 (gut)	1.77321	0.00419862	chr5	76453001	76453500	17	-1250	114505
Zfp37	zinc finger protein 37	1.89354	0.0222786	chr5	82070501	82071000	17	450	115768
Tnfsf15	tumor necrosis factor (ligand) superfamily, member 15	-1.53311	0.00904965	chr5	83678501	83679000	1	-1478	252878
Cyp2j3	cytochrome P450, family 2, subfamily j, polypeptide 3	-1.05495	0.00663716	chr5	119168001	119168500	11	-349	313375
Usp24	ubiquitin specific peptidase 24	1.41498	0.0367508	chr5	129743501	129744000	42	-403	313427
Ttc22	tetratricopeptide repeat domain 22	1.66609	0.000464972	chr5	130071001	130071500	17	-164	298300
Dmrtb1	DMRT-like family B with proline-rich C-terminal, 1	1.11908	1.16489e-08	chr5	131121001	131121500	34	489	313484
LOC689589	hypothetical protein LOC689589	1.44022	0.00595191	chr5	133008001	133008500	8	-247	689589
Bend5	BEN domain containing 5	2.63529	0.0121517	chr5	135083501	135084000	3	-963	362564
Dmbx1	diencephalon/mesencephalon homeobox 1	-1.2017	0.0319584	chr5	138559001	138559500	12	113	313512
Tspan1	tetraspanin 1	-1.2015	0.0319584	chr5	138809501	138810000	1	-775	298436
Tie1	tyrosine kinase with immunoglobulin-like and EGF-like domains 1	-1.22508	0.0382682	chr5	141111001	141111500	4	337	89806
Tie1	tyrosine kinase with immunoglobulin-like and EGF-like domains 1	1.14116	0.00675311	chr5	141112501	141113000	11	-1163	89806
Olr860	olfactory receptor 860	1.1356	0.00572331	chr5	141371501	141372000	3	-724	405111
Lao1	L-amino acid oxidase 1	1.37012	0.0310293	chr5	141822001	141822500	4	228	298483
Zfp691	zinc finger protein 691	-1.46801	0.0137704	chr5	142033001	142033500	2	-874	313548
Ccdc23	coiled-coil domain containing 23	-1.23961	0.0185855	chr5	142053501	142054000	7	-1316	362578
Col9a2	collagen, type IX, alpha 2	1.05882	0.00547516	chr5	143755501	143756000	7	-367	362584
Col9a2	collagen, type IX, alpha 2	1.09581	0.0444892	chr5	143756001	143756500	19	133	362584
Mfsd2a	major facilitator superfamily domain containing 2A	-1.70965	0.0203315	chr5	144449501	144450000	4	-1427	298504
Eva1b	eva-1 homolog B	1.6543	0.0323643	chr5	147927501	147928000	6	-1104	362597
Eva1b	eva-1 homolog B	1.42527	0.00303435	chr5	147928001	147928500	21	-604	362597
Ago1	argonaute RISC catalytic component 1	1.83505	0.00265511	chr5	148247001	148247500	5	-844	313594
Gjb5	gap junction protein, beta 5	2.76366	0.00664094	chr5	149192001	149192500	12	-938	29586
Zfp362	zinc finger protein 362	1.02799	0.00382714	chr5	150712501	150713000	8	-1309	297879
Fndc5	fibronectin type III domain containing 5	-1.41992	0.0118868	chr5	151057001	151057500	20	-429	260327
RGD1561149	similar to mKIAA1522 protein	1.73685	0.00144251	chr5	151147001	151147500	12	355	500552
Ptp4a2	protein tyrosine phosphatase type IVA, member 2	1.24352	0.0132289	chr5	151774501	151775000	9	-72	85237
Laptm5	lysosomal protein transmembrane 5	1.89367	0.0222786	chr5	152748501	152749000	9	-843	89783
Trnau1ap	tRNA selenocysteine 1 associated protein 1	1.09565	0.0444892	chr5	154174501	154175000	13	-762	65241
Rpa2	replication protein A2	-2.46173	0.0221025	chr5	154623501	154624000	21	-334	59102
Slc9a1	solute carrier family 9, subfamily A (NHE1, cation proton antiporter 1), member 1	1.03412	0.0423634	chr5	155236001	155236500	9	-1231	24782
Trim63	tripartite motif containing 63, E3 ubiquitin protein ligase	1.6302	0.00200519	chr5	156292001	156292500	5	-315	140939
Trim63	tripartite motif containing 63, E3 ubiquitin protein ligase	1.41915	1.0999e-05	chr5	156292501	156293000	17	185	140939
Paqr7	progestin and adipoQ receptor family member VII	1.29082	0.00924984	chr5	156503001	156503500	10	-501	313615
Runx3	runt-related transcription factor 3	1.10945	0.00217863	chr5	157274001	157274500	22	-1282	156726
Runx3	runt-related transcription factor 3	1.58945	0.000228608	chr5	157274501	157275000	23	-782	156726
Bc1	brain cytoplasmic RNA 1	-1.12255	0.0380882	chr5	159522501	159523000	9	-21	29294
Nbl1	neuroblastoma 1, DAN family BMP antagonist	-1.54171	0.00178874	chr5	161275501	161276000	5	-854	50594
Nbl1	neuroblastoma 1, DAN family BMP antagonist	-1.38336	0.00303435	chr5	161276001	161276500	3	-1354	50594
Sdhb	succinate dehydrogenase complex, subunit B, iron sulfur (Ip)	1.44111	0.0207697	chr5	163196001	163196500	7	-794	298596
Spata21	spermatogenesis associated 21	1.56951	0.0158571	chr5	163325501	163326000	9	494	366491
Slc25a34	solute carrier family 25, member 34	-1.24905	0.00924984	chr5	163895001	163895500	5	-832	298606
Agmat	agmatine ureohydrolase (agmatinase)	1.1054	0.00928253	chr5	164019001	164019500	13	-33	298607
Agmat	agmatine ureohydrolase (agmatinase)	1.32803	0.000223808	chr5	164019501	164020000	18	467	298607
Ctrc	chymotrypsin C (caldecrin)	-1.04804	0.0369255	chr5	164116501	164117000	9	-1469	362653
Tmem51	transmembrane protein 51	1.27838	0.000438302	chr5	164331501	164332000	9	-552	500578
Srm	spermidine synthase	-2.60227	0.0121517	chr5	169060501	169061000	15	-1018	84596
Mir34a	microRNA 34a	1.00277	0.00432385	chr5	170732001	170732500	17	-991	100314015
Tnfrsf25	tumor necrosis factor receptor superfamily, member 25	1.0809	0.0256354	chr5	172847501	172848000	19	429	500592
Rpl22	ribosomal protein L22	-1.05174	0.0056248	chr5	173058001	173058500	7	-1483	81768
Tnfrsf14	tumor necrosis factor receptor superfamily, member 14	-1.02201	0.00054548	chr5	175792001	175792500	11	-396	366518
Gnb1	guanine nucleotide binding protein (G protein), beta polypeptide 1	-1.18606	0.0111752	chr5	176409001	176409500	1	-1380	24400
Gnb1	guanine nucleotide binding protein (G protein), beta polypeptide 1	-1.18186	0.0267266	chr5	176409501	176410000	6	-880	24400
Mmp23	matrix metallopeptidase 23	2.88152	0.0036113	chr5	176557501	176558000	21	-597	94339
Mmp23	matrix metallopeptidase 23	2.34009	0.00780751	chr5	176558001	176558500	14	-1097	94339
Tmem88b	transmembrane protein 88B	1.09005	0.0369255	chr5	176709001	176709500	10	-450	680723
Dvl1	dishevelled segment polarity protein 1	-1.13685	0.0458747	chr5	176770501	176771000	6	-1135	83721
Fam132a	family with sequence similarity 132, member A	2.11313	0.023304	chr5	176866001	176866500	5	-270	313774
Fam132a	family with sequence similarity 132, member A	1.22837	0.0111752	chr5	176866501	176867000	19	230	313774
Fez2	fasciculation and elongation protein zeta 2 (zygin II)	-1.52248	0.0281703	chr6	995501	996000	7	-325	94269
Fez2	fasciculation and elongation protein zeta 2 (zygin II)	-1.5416	0.00178874	chr6	996001	996500	8	-825	94269
Fez2	fasciculation and elongation protein zeta 2 (zygin II)	-1.25438	0.0458794	chr6	996501	997000	6	-1325	94269
Map4k3	mitogen-activated protein kinase kinase kinase kinase 3	1.44023	0.00595191	chr6	3415001	3415500	17	-535	170920
Tmem178a	transmembrane protein 178A	1.78627	0.000927815	chr6	3624501	3625000	21	-454	362691
Kcng3	potassium voltage-gated channel, subfamily G, member 3	2.11333	0.023304	chr6	6796501	6797000	60	470	171011
Lrpprc	leucine-rich pentatricopeptide repeat containing	1.98481	0.0397057	chr6	8002501	8003000	15	-802	313867
Slc3a1	solute carrier family 3, member 1	-2.19485	0.0135451	chr6	8217001	8217500	4	-298	29484
Prkce	protein kinase C, epsilon	2.90678	1.10497e-05	chr6	9404501	9405000	37	195	29340
Epcam	epithelial cell adhesion molecule	2.49444	0.0221025	chr6	21279501	21280000	46	327	171577
Gtf2a1l	general transcription factor IIA, 1-like	1.40303	1.96724e-07	chr6	22378001	22378500	20	-266	316711
Gtf2a1l	general transcription factor IIA, 1-like	1.70702	1.76117e-06	chr6	22378501	22379000	14	234	316711
Lhcgr	luteinizing hormone/choriogonadotropin receptor	2.07583	0.00288919	chr6	22516001	22516500	23	179	25477
Rasgrp3	RAS guanyl releasing protein 3 (calcium and DAG-regulated)	-2.46162	0.0221025	chr6	31030501	31031000	4	-1283	313874
Ppp1cb	protein phosphatase 1, catalytic subunit, beta isozyme	-1.05353	0.0444892	chr6	33449501	33450000	8	-1475	25594
Ehd3	EH-domain containing 3	1.98497	0.0397057	chr6	34924001	34924500	22	436	192249
Mapre3	microtubule-associated protein, RP/EB family, member 3	1.17826	0.0458747	chr6	36706501	36707000	6	-272	298848
Mapre3	microtubule-associated protein, RP/EB family, member 3	-1.15201	0.0187778	chr6	36707501	36708000	5	-1272	298848
RGD1559683	similar to RIKEN cDNA 1700001C02	-1.94857	0.0397057	chr6	37136001	37136500	23	113	500620
Drc1	dynein regulatory complex subunit 1 homolog (Chlamydomonas)	1.44914	0.000346314	chr6	37272001	37272500	26	78	362712
Gareml	GRB2 associated, regulator of MAPK1-like	2.66666	1.46619e-05	chr6	37454001	37454500	19	-504	362801
Gareml	GRB2 associated, regulator of MAPK1-like	1.51566	0.00083494	chr6	37454501	37455000	12	-1004	362801
Adcy3	adenylate cyclase 3	2.62537	0.00143716	chr6	38378001	38378500	48	191	64508
Pfn4	profilin family, member 4	-1.94858	0.0397057	chr6	39848501	39849000	18	-486	494222
Sdc1	syndecan 1	1.72513	0.0115045	chr6	43666501	43667000	7	-693	25216
Sdc1	syndecan 1	2.08945	0.00806	chr6	43667001	43667500	34	-193	25216
Pdia6	protein disulfide isomerase family A, member 6	1.37002	0.0310293	chr6	52288001	52288500	4	-1253	286906
Slc26a3	solute carrier family 26 (anion exchanger), member 3	1.78466	0.0364954	chr6	59394501	59395000	3	-1134	114629
Bcap29	B-cell receptor-associated protein 29	2.63524	0.0121517	chr6	59597001	59597500	3	-1500	298943
Dgkb	diacylglycerol kinase, beta	1.98481	0.0397057	chr6	67112501	67113000	13	-695	54248
Nova1	neuro-oncological ventral antigen 1	2.63545	0.0121517	chr6	76660501	76661000	58	-256	298992
G2e3	G2/M-phase specific E3 ubiquitin protein ligase	1.89358	0.0222786	chr6	81655001	81655500	13	-766	299002
Nkx2-8	NK2 homeobox 8	1.64618	0.0180905	chr6	87036001	87036500	10	-550	299061
Arf6	ADP-ribosylation factor 6	-1.08087	0.000268486	chr6	101150501	101151000	38	323	79121
Abhd12b	abhydrolase domain containing 12B	1.09438	0.0056248	chr6	102021501	102022000	10	-404	408202
Pygl	phosphorylase, glycogen, liver	1.04918	0.00131675	chr6	102091501	102092000	20	-632	64035
L3hypdh	L-3-hydroxyproline dehydratase (trans-)	3.85162	0.00204213	chr6	104279001	104279500	47	316	314214
Gphb5	glycoprotein hormone beta 5	-1.61517	0.0323643	chr6	107801001	107801500	9	-72	366668
Tex21	testis expressed 21	1.19345	0.00677886	chr6	108685501	108686000	3	-445	299152
Akap5	A kinase (PRKA) anchor protein 5	-1.85548	0.0222786	chr6	108766501	108767000	7	-1309	171026
Hspa2	heat shock protein 2	-1.94883	0.0397057	chr6	108842501	108843000	20	-1049	60460
Plekhd1	pleckstrin homology domain containing, family D (with coiled-coil domains) member 1	1.26649	0.0382682	chr6	112511001	112511500	14	-812	500685
Eif2b2	eukaryotic translation initiation factor 2B, subunit 2 beta	-1.74634	0.0364954	chr6	116513001	116513500	7	-1041	84005
Flvcr2	feline leukemia virus subgroup C cellular receptor family, member 2	1.83519	0.00265511	chr6	118926001	118926500	22	189	314323
Gpatch2l	G patch domain containing 2-like	-1.32918	0.0310293	chr6	119399001	119399500	4	-866	314325
Angel1	angel homolog 1 (Drosophila)	1.09551	0.0444892	chr6	119967501	119968000	3	-763	362765
Zc3h14	zinc finger CCCH type containing 14	2.63527	0.0121517	chr6	131950501	131951000	7	-680	192359
Tdp1	tyrosyl-DNA phosphodiesterase 1	1.47352	0.0433957	chr6	133125501	133126000	5	-1383	314380
Tdp1	tyrosyl-DNA phosphodiesterase 1	-1.94875	0.0397057	chr6	133126501	133127000	3	-383	314380
Ttc7b	tetratricopeptide repeat domain 7B	1.15275	0.0317	chr6	133658501	133659000	5	-416	362768
Fbln5	fibulin 5	2.63535	0.0121517	chr6	134936001	134936500	21	-398	29158
Lgmn	legumain	1.38911	0.00876624	chr6	135518501	135519000	12	168	63865
Golga5	golgin A5	1.78442	0.0364954	chr6	135563501	135564000	3	-58	299258
Cox8c	cytochrome c oxidase, subunit VIIIc	-1.10101	0.0264431	chr6	135971501	135972000	2	-1166	360229
Prima1	proline rich membrane anchor 1	1.37015	0.0310293	chr6	136330501	136331000	38	119	690195
Asb2	ankyrin repeat and SOCS box-containing 2	2.0005	0.0047621	chr6	136469501	136470000	9	-430	299266
Glrx5	glutaredoxin 5	-1.22493	0.0382682	chr6	137946501	137947000	11	-1124	362776
Bdkrb2	bradykinin receptor B2	-1.20174	0.0319584	chr6	138615001	138615500	9	-561	25245
Mir770	microRNA 770	1.17849	0.0458747	chr6	142843501	142844000	4	-1298	100314207
Mir431	microRNA 431	-1.0262	0.0126827	chr6	142872001	142872500	4	-1351	100314165
Mir1188	microRNA mir-1188	1.17221	0.0132747	chr6	142895501	142896000	7	3	100526588
Mir376c	microRNA mir-376c	-1.94881	0.0397057	chr6	143033501	143034000	7	-1045	100314083
Mir382	microRNA mir-382	1.0958	0.0444892	chr6	143045001	143045500	9	-1284	100314085
RGD1305298	hypothetical LOC299330	1.74918	0.0203315	chr6	144173001	144173500	5	-38	299330
Naca	nascent polypeptide-associated complex alpha subunit	1.13196	0.000414682	chr7	2437501	2438000	31	-303	288770
LOC100125368	zinc finger protein LOC100125368	1.89379	0.0222786	chr7	11043501	11044000	28	30	100125368
Ncln	nicalin	-1.2544	0.0458794	chr7	11247501	11248000	6	-1091	314648
Timm13	translocase of inner mitochondrial membrane 13 homolog (yeast)	2.49446	0.0221025	chr7	11844001	11844500	13	-609	252928
Oaz1	ornithine decarboxylase antizyme 1	-1.40024	0.0207697	chr7	11923501	11924000	4	-1451	25502
Amh	anti-Mullerian hormone	1.26642	0.0382682	chr7	11945001	11945500	10	-33	25378
Adat3	adenosine deaminase, tRNA-specific 3	1.02505	4.4086e-05	chr7	12145501	12146000	44	428	100125374
RGD1562114	RGD1562114	1.04216	0.000198952	chr7	12570501	12571000	30	-736	500795
Kiss1r	KISS1 receptor	2.76379	0.00664094	chr7	12779001	12779500	35	165	78976
Ptbp1	polypyrimidine tract binding protein 1	1.64616	0.0180905	chr7	12844001	12844500	19	-806	29497
Ptbp1	polypyrimidine tract binding protein 1	1.12068	0.0155393	chr7	12844501	12845000	14	-1306	29497
Abca7	ATP-binding cassette, subfamily A (ABC1), member 7	1.37009	0.0310293	chr7	12930501	12931000	22	232	299609
Syde1	synapse defective 1, Rho GTPase, homolog 1 (C. elegans)	1.16513	0.000127471	chr7	14192501	14193000	9	-1378	362842
Olr932	olfactory receptor 932	-1.85559	0.0222786	chr7	16596501	16597000	2	327	366802
Bpifc	BPI fold containing family C	-1.05509	0.00663716	chr7	24003501	24004000	4	-620	299685
Spic	Spi-C transcription factor (Spi-1/PU.1 related)	-1.16594	0.0223851	chr7	29340001	29340500	6	-1276	314711
Usp44	ubiquitin specific peptidase 44	1.65446	0.0323643	chr7	34773501	34774000	7	124	314746
Slc16a7	solute carrier family 16 (monocarboxylate transporter), member 7	3.27537	0.000304775	chr7	68744501	68745000	10	-69	29735
Slc16a7	solute carrier family 16 (monocarboxylate transporter), member 7	1.28243	0.00401366	chr7	68745001	68745500	18	-569	29735
Agap2	ArfGAP with GTPase domain, ankyrin repeat and PH domain 2	1.73758	1.84708e-05	chr7	70541501	70542000	22	-764	65218
Agap2	ArfGAP with GTPase domain, ankyrin repeat and PH domain 2	1.8597	5.52509e-06	chr7	70542001	70542500	32	-264	65218
Gli1	GLI family zinc finger 1	1.87155	0.00453405	chr7	70804001	70804500	7	-8	140589
Myo1a	myosin IA	-2.60239	0.0121517	chr7	71176001	71176500	5	-835	299509
Azin1	antizyme inhibitor 1	-1.6061	0.0180905	chr7	77476501	77477000	1	-1407	58961
Rims2	regulating synaptic membrane exocytosis 2	-1.26973	0.0108879	chr7	77690001	77690500	6	-521	116839
Rims2	regulating synaptic membrane exocytosis 2	-1.38325	0.00303435	chr7	77690501	77691000	3	-1021	116839
Kcnv1	potassium channel, subfamily V, member 1	2.34028	0.00780751	chr7	84037501	84038000	37	-28	60326
Gsdmc	gasdermin C	-2.19479	0.0135451	chr7	91490001	91490500	8	-196	299908
Gsdmc	gasdermin C	-1.52262	0.0281703	chr7	91490501	91491000	5	-696	299908
Rad21	RAD21 homolog (S. pombe)	1.41495	0.0367508	chr7	92183001	92183500	8	-502	314949
Rad21	RAD21 homolog (S. pombe)	1.41491	0.0367508	chr7	92183501	92184000	3	-1002	314949
Trmt12	tRNA methyltransferase 12 homolog (S. cerevisiae)	1.31623	0.005491	chr7	99347501	99348000	7	-1220	314999
Wisp1	WNT1 inducible signaling pathway protein 1	1.29504	0.0458794	chr7	107644501	107645000	4	-225	65154
Ptk2	protein tyrosine kinase 2	1.78472	0.0364954	chr7	114526501	114527000	4	-1198	25614
Ly6i	lymphocyte antigen 6 complex, locus I	1.49417	0.0242634	chr7	116321501	116322000	8	-1217	246138
Naprt1	nicotinate phosphoribosyltransferase domain containing 1	2.4851	1.77483e-05	chr7	116818001	116818500	30	152	315085
Mroh1	maestro heat-like repeat family member 1	-1.74641	0.0364954	chr7	117431501	117432000	3	-1070	100125385
Dgat1	diacylglycerol O-acyltransferase 1	1.16433	0.0380882	chr7	117565501	117566000	5	-1388	84497
Slc39a4	solute carrier family 39 (zinc transporter), member 4	1.78449	0.0364954	chr7	117667501	117668000	17	235	300051
Slc39a4	solute carrier family 39 (zinc transporter), member 4	1.14295	0.0264431	chr7	117669001	117669500	6	-1265	300051
Gpt	glutamic-pyruvate transaminase (alanine aminotransferase)	1.6544	0.0323643	chr7	117745501	117746000	7	-1311	81670
Gpt	glutamic-pyruvate transaminase (alanine aminotransferase)	2.44173	0.00446802	chr7	117746001	117746500	3	-811	81670
Tst	thiosulfate sulfurtransferase	1.08986	0.0369255	chr7	119613001	119613500	18	496	25274
Tst	thiosulfate sulfurtransferase	2.88149	0.0036113	chr7	119613501	119614000	28	-4	25274
Kctd17	potassium channel tetramerization domain containing 17	2.08942	0.00806	chr7	119638001	119638500	30	368	300317
Fam83f	family with sequence similarity 83, member F	-2.19485	0.0135451	chr7	121879501	121880000	2	-1243	315145
Nhp2l1	NHP2 non-histone chromosome protein 2-like 1 (S. cerevisiae)	2.23122	0.0135451	chr7	123273001	123273500	3	-865	300092
Ppara	peroxisome proliferator activated receptor alpha	1.98489	0.0397057	chr7	126331001	126331500	22	418	25747
Hdac10	histone deacetylase 10	2.49433	0.0221025	chr7	129793501	129794000	4	-525	362981
Cpt1b	carnitine palmitoyltransferase 1b, muscle	1.12226	3.56765e-06	chr7	130088501	130089000	28	332	25756
Pfkm	phosphofructokinase, muscle	1.74894	0.0203315	chr7	138833001	138833500	13	-602	65152
Rapgef3	Rap guanine nucleotide exchange factor (GEF) 3	-2.46172	0.0221025	chr7	139445501	139446000	15	-278	59326
Kb23	type II keratin 23	1.10301	0.000232671	chr7	140942001	140942500	9	-185	407759
Krt85	keratin 85	1.05721	0.00464941	chr7	140967501	140968000	9	498	407762
Krt75	keratin 75	1.4488	0.000346314	chr7	141028501	141029000	18	-150	300247
Krt72	keratin 72	1.07859	1.53663e-05	chr7	141190501	141191000	29	221	406227
Krt8	keratin 8	1.32087	5.92388e-05	chr7	141400001	141400500	26	206	25626
Itgb7	integrin, beta 7	1.21536	0.00944978	chr7	141631501	141632000	11	-1264	25713
Mir196a	microRNA mir-196a	-1.37236	0.00157106	chr7	142374501	142375000	27	-841	100314048
Mir196a	microRNA mir-196a	-1.2016	0.0319584	chr7	142375001	142375500	5	-341	100314048
Mir615	microRNA mir-615	1.9683	0.000150706	chr7	142420001	142420500	32	-125	100314129
Zfp385a	zinc finger protein 385A	-2.30361	0.00780751	chr7	142747001	142747500	6	-1210	685474
Pdgfd	platelet derived growth factor D	-1.37471	0.0367508	chr8	4453501	4454000	3	-759	66018
Cntn5	contactin 5	-1.4683	0.0137704	chr8	8501501	8502000	8	-585	114589
Gpr83	G protein-coupled receptor 83	2.08944	0.00806	chr8	13306001	13306500	39	21	140595
Olr1191	olfactory receptor 1191	2.49449	0.0221025	chr8	21335501	21336000	6	323	405336
Zfp266	zinc finger protein 266	-2.46179	0.0221025	chr8	21598501	21599000	26	377	367034
Atg4d	autophagy related 4D, cysteine peptidase	1.26644	0.0382682	chr8	22343001	22343500	11	-830	686505
Ap1m2	adaptor-related protein complex 1, mu 2 subunit	1.28688	7.36944e-06	chr8	22391001	22391500	35	-73	367038
Slc44a2	solute carrier family 44 (choline transporter), member 2	1.56913	0.0158571	chr8	22422501	22423000	19	-111	363024
Dpy19l1	dpy-19-like 1 (C. elegans)	1.65413	0.0323643	chr8	25701501	25702000	11	-1181	315496
Sorl1	sortilin-related receptor, LDLR class A repeats-containing	1.47353	0.0433957	chr8	44873501	44874000	6	-1251	300652
Thy1	Thy-1 cell surface antigen	-1.3579	0.017714	chr8	46997001	46997500	6	-1372	24832
Upk2	uroplakin 2	-1.34743	0.00876624	chr8	47395001	47395500	4	-1383	689093
Mpzl2	myelin protein zero-like 2	1.36109	0.00750658	chr8	47959001	47959500	15	124	300679
Dscaml1	Down syndrome cell adhesion molecule-like 1	1.49409	0.0242634	chr8	48362501	48363000	13	-642	315615
Tagln	transgelin	-1.94884	0.0397057	chr8	48852501	48853000	12	87	25123
Apoa5	apolipoprotein A-V	1.4736	0.0433957	chr8	49183501	49184000	7	-1290	140638
LOC500990	similar to RIKEN cDNA 4931429L15	-1.16164	0.00799928	chr8	49235001	49235500	13	-926	500990
Rdx	radixin	1.56263	0.0281703	chr8	55151501	55152000	9	-626	315655
RGD1311251	similar to RIKEN cDNA 4930550C14	2.44155	0.00446802	chr8	56565501	56566000	15	-78	315665
Nrg4	neuregulin 4	-1.35804	0.017714	chr8	58431001	58431500	6	-519	690919
Zfp202	zinc finger protein 202	2.08971	0.00806	chr8	61490501	61491000	5	-1050	500981
Rpp25	ribonuclease P/MRP 25 subunit	1.47379	0.0433957	chr8	62060501	62061000	25	-129	315705
Rpl4	ribosomal protein L4	-2.30363	0.00780751	chr8	68826501	68827000	6	-1167	64302
RGD1562747	similar to RIKEN cDNA 1110012L19	-1.2698	0.0108879	chr8	69191501	69192000	4	-1272	292328
Rasl12	RAS-like, family 12	-1.61513	0.0323643	chr8	70607001	70607500	4	-624	315762
Zfp609	zinc finger protein 609	1.49394	0.0242634	chr8	71016501	71017000	3	-221	363412
Dyx1c1	dyslexia susceptibility 1 candidate 1	2.63536	0.0121517	chr8	73452501	73453000	4	-1465	363096
Pygo1	pygopus 1	2.26215	0.00282365	chr8	73483001	73483500	18	-1012	691857
Cgnl1	cingulin-like 1	-2.46165	0.0221025	chr8	74801501	74802000	10	-693	315795
Mapk6	mitogen-activated protein kinase 6	-1.54613	0.000378815	chr8	81955001	81955500	7	-1055	58840
Klhl31	kelch-like family member 31	-1.18227	0.0267266	chr8	84513001	84513500	2	-1435	315833
Klhl31	kelch-like family member 31	-1.83862	0.00037762	chr8	84513501	84514000	7	-935	315833
Gsta2	glutathione S-transferase alpha 2	1.33433	0.0261622	chr8	85111001	85111500	7	-183	24422
Gsta2	glutathione S-transferase alpha 2	1.02707	0.00174245	chr8	85111501	85112000	5	317	24422
Ube3d	ubiquitin protein ligase E3D	1.26626	0.0382682	chr8	93633001	93633500	40	350	315863
Rasgrf1	RAS protein-specific guanine nucleotide-releasing factor 1	1.9849	0.0397057	chr8	96777501	96778000	20	-689	192213
Rasgrf1	RAS protein-specific guanine nucleotide-releasing factor 1	1.39895	0.017714	chr8	96778001	96778500	33	-189	192213
Plscr2	phospholipid scramblase 2	1.39919	0.017714	chr8	99133001	99133500	11	-716	315883
Paqr9	progestin and adipoQ receptor family member IX	1.57407	0.00904965	chr8	102795001	102795500	46	-514	315904
Paqr9	progestin and adipoQ receptor family member IX	1.8935	0.0222786	chr8	102796001	102796500	42	486	315904
Rbp1	retinol binding protein 1, cellular	1.83522	0.00265511	chr8	105890001	105890500	9	-909	25056
Rbp1	retinol binding protein 1, cellular	1.49421	0.0242634	chr8	105890501	105891000	7	-409	25056
RGD1310507	similar to RIKEN cDNA 1300017J02	1.24352	0.0132289	chr8	111155001	111155500	9	-925	315963
Hyal2	hyaluronoglucosaminidase 2	1.49435	0.0242634	chr8	115680001	115680500	14	-1295	64468
Hyal2	hyaluronoglucosaminidase 2	1.4152	0.0367508	chr8	115680501	115681000	18	-795	64468
Sema3b	sema domain, immunoglobulin domain (Ig), short basic domain, secreted, (semaphorin) 3B	1.02854	0.00623197	chr8	115716501	115717000	14	424	363142
Sema3b	sema domain, immunoglobulin domain (Ig), short basic domain, secreted, (semaphorin) 3B	1.20746	0.0223851	chr8	115717001	115717500	12	-76	363142
Col7a1	collagen, type VII, alpha 1	1.74882	0.0203315	chr8	117046001	117046500	25	-100	301012
Nradd	neurotrophin receptor associated death domain	1.5371	0.00268752	chr8	118234501	118235000	21	-3	246143
Clasp2	cytoplasmic linker associated protein 2	-2.07678	0.023304	chr8	121389501	121390000	8	-538	114514
Ccr4	chemokine (C-C motif) receptor 4	-1.18244	0.0267266	chr8	121844501	121845000	10	-9	171054
Azi2	5-azacytidine induced 2	1.41529	0.0367508	chr8	125653001	125653500	39	-427	316051
Slc25a38	solute carrier family 25, member 38	-1.33986	0.00442841	chr8	127989501	127990000	9	-1292	301067
Cdcp1	CUB domain containing protein 1	2.00074	0.0047621	chr8	131449001	131449500	28	329	301082
St6gal2	ST6 beta-galactosamide alpha-2,6-sialyltranferase 2	4.20668	0.000263687	chr9	6015001	6015500	35	258	301155
Trip10	thyroid hormone receptor interactor 10	-1.4199	0.0118868	chr9	8710001	8710500	21	-570	116717
Crb3	crumbs homolog 3 (Drosophila)	2.65146	2.14707e-11	chr9	8984001	8984500	29	232	301112
Crb3	crumbs homolog 3 (Drosophila)	2.84516	1.3987e-07	chr9	8984501	8985000	28	-268	301112
Acer1	alkaline ceramidase 1	-1.26377	0.0220491	chr9	9060501	9061000	2	-1494	301118
Znrf4	zinc and ring finger 4	2.09083	3.68029e-05	chr9	9530001	9530500	39	92	301127
Ptprs	protein tyrosine phosphatase, receptor type, S	1.07402	0.0179597	chr9	9576501	9577000	14	-1253	25529
Hdgfrp2	hepatoma-derived growth factor-related protein 2	3.97996	0.00103117	chr9	9979001	9979500	24	-484	171073
Shd	src homology 2 domain-containing transforming protein D	1.20358	0.00799928	chr9	10082001	10082500	9	-347	316507
Rsph9	radial spoke head 9 homolog (Chlamydomonas)	1.70504	0.000305816	chr9	16121001	16121500	28	302	316238
Crisp4	cysteine-rich secretory protein 4	-1.2542	0.0458794	chr9	23245001	23245500	3	67	654517
Tfap2d	transcription factor AP-2 delta	-1.12265	0.0380882	chr9	24166501	24167000	5	-635	301284
Mir206	microRNA 206	1.29503	0.0458794	chr9	25647501	25648000	6	-463	100314052
B3gat2	beta-1,3-glucuronyltransferase 2 (glucuronosyltransferase S)	3.85165	0.00204213	chr9	28815501	28816000	14	-453	64544
Phf3	PHD finger protein 3	2.49443	0.0221025	chr9	35949501	35950000	5	-813	363210
Ankrd39	ankyrin repeat domain 39	1.78453	0.0364954	chr9	42782001	42782500	24	-429	367251
Ankrd39	ankyrin repeat domain 39	-1.11107	0.0317	chr9	42783001	42783500	6	-1429	367251
Lipt1	lipoyltransferase 1	-1.71183	0.00245162	chr9	44162501	44163000	2	-1256	316342
Il1rl2	interleukin 1 receptor-like 2	2.53609	0.00254097	chr9	46733501	46734000	21	132	171106
Sgol2	shugoshin-like 2 (S. pombe)	2.49457	0.0221025	chr9	64697001	64697500	7	-815	316425
Als2cr11	amyotrophic lateral sclerosis 2 (juvenile) chromosome region, candidate 11	-1.05372	0.0444892	chr9	65686501	65687000	5	-533	501147
Gpr1	G protein-coupled receptor 1	-2.73069	0.00664094	chr9	69769001	69769500	4	-268	25457
Cxcr1	chemokine (C-X-C motif) receptor 1	-2.51678	0.000322607	chr9	81233501	81234000	8	-575	54258
Mir26b	microRNA mir-26b	1.7846	0.0364954	chr9	81439001	81439500	8	-573	100314229
Des	desmin	2.11336	0.023304	chr9	82325501	82326000	30	-92	64362
Serpine2	serpin peptidase inhibitor, clade E (nexin, plasminogen activator inhibitor type 1), member 2	-1.13699	0.0458747	chr9	85376001	85376500	6	-700	29366
Rhbdd1	rhomboid domain containing 1	-1.83141	0.00453405	chr9	87882501	87883000	8	112	316557
Agfg1	ArfGAP with FG repeats 1	2.23133	0.0135451	chr9	88354501	88355000	42	-134	363266
Ccl20	chemokine (C-C motif) ligand 20	-1.64471	0.00222949	chr9	88661501	88662000	4	-1051	29538
Agap1	ArfGAP with GTPase domain, ankyrin repeat and PH domain 1	-1.26994	0.0108879	chr9	96437501	96438000	7	-1146	316611
Olr1351	olfactory receptor 1351	-1.79486	0.00265511	chr9	99428501	99429000	3	-137	405021
Ankrd12	ankyrin repeat domain 12	-2.19442	0.0135451	chr9	113137001	113137500	3	-107	316775
Rgn	regucalcin (senescence marker protein-30)	2.49441	0.0221025	chrX	2643001	2643500	14	-1302	25106
Mir362	microRNA mir-362	-1.35793	0.017714	chrX	16901001	16901500	2	-1043	100314269
Gnl3l	guanine nucleotide binding protein-like 3 (nucleolar)-like	2.63547	0.0121517	chrX	20818501	20819000	11	-689	100034253
Asb9	ankyrin repeat and SOCS box-containing 9	1.78445	0.0364954	chrX	32110001	32110500	4	39	367785
Prrg1	proline rich Gla (G-carboxyglutamic acid) 1	-2.73062	0.00664094	chrX	46029501	46030000	1	-1063	363472
Maged1	melanoma antigen, family D, 1	3.85145	0.00204213	chrX	64719501	64720000	25	-274	84469
Maged1	melanoma antigen, family D, 1	1.92176	0.00779128	chrX	64720001	64720500	12	-774	84469
Arhgef9	Cdc42 guanine nucleotide exchange factor (GEF) 9	1.4942	0.0242634	chrX	65329001	65329500	4	-135	66013
Asb12	ankyrin repeat and SOCS box-containing 12	-1.1122	0.00944092	chrX	65699001	65699500	10	-53	503446
Las1l	LAS1-like (S. cerevisiae)	1.46092	0.0118868	chrX	65945001	65945500	6	-854	296865
Dgat2l6	diacylglycerol O-acyltransferase 2-like 6	2.99058	0.00195566	chrX	71225501	71226000	6	-558	678749
Il2rg	interleukin 2 receptor, gamma	-1.59512	0.00589897	chrX	72022001	72022500	6	-735	140924
Btk	Bruton agammaglobulinemia tyrosine kinase	2.49444	0.0221025	chrX	105280501	105281000	1	-817	367901
LOC501618	LRRGT00179	-2.46158	0.0221025	chrX	105316501	105317000	4	-542	501618
Il1rapl2	interleukin 1 receptor accessory protein-like 2	1.47382	0.0433957	chrX	108149501	108150000	12	-1036	300913
Il1rapl2	interleukin 1 receptor accessory protein-like 2	1.6544	0.0323643	chrX	108150001	108150500	10	-536	300913
Nrk	Nik related kinase	2.44146	0.00446802	chrX	109797501	109798000	36	-262	315907
Atg4al1	autophagy related 4A, cysteine peptidase-like 1	-1.18224	0.0267266	chrX	110857001	110857500	1	-1421	678769
Kcne1l	KCNE1-like	-1.4796	0.00791021	chrX	112035501	112036000	8	-1347	681190
Mcrs1	microspherule protein 1	1.99493	0.013461	chrX	115424001	115424500	16	-663	300222
Mcrs1	microspherule protein 1	1.56246	0.0281703	chrX	115424501	115425000	11	-1163	300222
Gpd1	glycerol-3-phosphate dehydrogenase 1 (soluble)	1.33585	0.0128151	chrX	115875001	115875500	18	63	60666
Utp14a	UTP14, U3 small nucleolar ribonucleoprotein, homolog A (yeast)	-1.94877	0.0397057	chrX	135162501	135163000	9	-716	317579
