# Supplementary material for: Short‐term calorie restriction ameliorates genomewide, age‐related alterations in DNA methylation
Source: Aging Cell. 2016 Aug 25;15(6):1074–81. doi: 10.1111/acel.12513 (PMC6398531; doi:10.1111/acel.12513)
Supplement: Supplementary file 6 — Table S7 Hypermethylated or hypomethylated promoter regions OCR vs. young rats. [file ACEL-15-1074-s006.xlsx]

## Sheet: Sheet1
Supplementary Table S6. Hypermethylated or hypomethylated promoter regions OCR vs. young rats (This table was regenerated from Table S3. Please see Table S3 for detailed annotation)
Gene Name	Gene Description	edgeR.logFC	edgeR.p.value	chr	start	stop	CF (CpG Counts)	Distance to TSS	Entrez ID
Stx11	syntaxin 11	1.2	3e-09	chr1	8677501	8678000	50	340	292483
Plagl1	pleiomorphic adenoma gene-like 1	2.5	1e-19	chr1	8856501	8857000	39	-282	25157
Plagl1	pleiomorphic adenoma gene-like 1	2.9	5e-26	chr1	8857001	8857500	54	218	25157
Rn5-8s	5.8S ribosomal RNA	2.6	1e-10	chr1	13499501	13500000	79	464	100861534
Rn5-8s	5.8S ribosomal RNA	4.6	2e-116	chr1	13500001	13500500	64	-36	100861534
Rn5-8s	5.8S ribosomal RNA	5.5	1e-20	chr1	13500501	13501000	75	-536	100861534
Rn5-8s	5.8S ribosomal RNA	2	1e-24	chr1	13501001	13501500	59	-1036	100861534
Map7	microtubule-associated protein 7	1.2	0.02	chr1	17187501	17188000	5	-1473	293016
Taar7e	trace-amine-associated receptor 7e	1.8	0.04	chr1	23958501	23959000	3	-1473	294133
Vnn3	vanin 3	1.5	0.02	chr1	24136501	24137000	3	-864	498992
Eya4	eyes absent homolog 4 (Drosophila)	-1.2	0.01	chr1	24706501	24707000	8	-420	292172
Eya4	eyes absent homolog 4 (Drosophila)	-1.9	0.02	chr1	24707001	24707500	18	80	292172
Slc2a12	solute carrier family 2 (facilitated glucose transporter), member 12	2.6	0.01	chr1	25521001	25521500	7	-830	308028
Zdhhc11	zinc finger, DHHC-type containing 11	1.3	0.005	chr1	33360501	33361000	7	43	499000
Slc6a19	solute carrier family 6 (neutral amino acid transporter), member 19	1.4	0.01	chr1	33624001	33624500	6	-310	664630
Clptm1l	CLPTM1-like	-1.7	0.01	chr1	33722501	33723000	5	-693	316916
Irx2	iroquois homeobox 2	3.1	0.001	chr1	34688501	34689000	35	-534	306657
Rgs17	regulator of G-protein signaling 17	1.6	0.01	chr1	43919501	43920000	7	-1449	308118
Slc22a1	solute carrier family 22 (organic cation transporter), member 1	-1.2	0.04	chr1	51479501	51480000	7	-141	24904
Igf2r	insulin-like growth factor 2 receptor	1.3	2e-05	chr1	51577001	51577500	57	-110	25151
Pnldc1	poly(A)-specific ribonuclease (PARN)-like domain containing 1	1.3	2e-06	chr1	51712501	51713000	8	-316	361478
MGC94891	hypothetical protein LOC681210	1.5	0.0004	chr1	53612501	53613000	7	-1462	681210
Smoc2	SPARC related modular calcium binding 2	2.6	0.01	chr1	57434001	57434500	49	77	292401
Mir99b	microRNA 99b	1.1	0.004	chr1	60623501	60624000	18	-123	100314189
Mir3572	microRNA mir-3572	1.1	0.002	chr1	63128001	63128500	9	102	100526587
Cacng6	calcium channel, voltage-dependent, gamma subunit 6	2.6	0.01	chr1	63313501	63314000	37	-1104	140727
Cacng8	calcium channel, voltage-dependent, gamma subunit 8	3.1	8e-13	chr1	63341501	63342000	15	192	140729
Olr386	olfactory receptor 386	-2.6	0.01	chr1	63478001	63478500	5	-376	405147
Mir290	microRNA mir-290	1.7	0.0004	chr1	63525501	63526000	13	-604	100314249
Slc27a5	solute carrier family 27 (fatty acid transporter), member 5	1.5	0.04	chr1	66387001	66387500	11	-581	79111
RGD1561909	similar to chromosome 6 open reading frame 148	1.2	0.008	chr1	66471001	66471500	11	-168	502300
Zfp329	zinc finger protein 329	2.6	0.001	chr1	66592001	66592500	12	-434	308361
Vom1r44	vomeronasal 1 receptor 44	-1.5	0.01	chr1	67957001	67957500	2	-884	494254
Zfp978	zinc finger protein 978	1.3	0.02	chr1	71141501	71142000	10	-1215	308318
Usp29	ubiquitin specific peptidase 29	1	0.04	chr1	71435501	71436000	6	-715	361495
Zim1	zinc finger, imprinted 1	1.3	0.02	chr1	71637501	71638000	21	217	308322
Olr7	olfactory receptor 7	-2.7	0.007	chr1	71881501	71882000	2	-21	405043
Cdc42ep5	CDC42 effector protein (Rho GTPase binding) 5	1.3	0.01	chr1	74830001	74830500	14	-1119	361505
Tnni3	troponin I type 3 (cardiac)	3.3	0.0003	chr1	75669501	75670000	9	-948	29248
Tmem86b	transmembrane protein 86B	1.8	0.04	chr1	75751001	75751500	4	-1012	690610
Shisa7	shisa family member 7	1.5	0.0008	chr1	75990501	75991000	37	103	691429
Shisa7	shisa family member 7	1	0.02	chr1	75991001	75991500	16	-397	691429
Ssc5d	scavenger receptor cysteine rich domain containing (5 domains)	1.6	0.0005	chr1	76073001	76073500	8	-1279	308341
Ccdc8	coiled-coil domain containing 8	2.3	0.008	chr1	80181001	80181500	20	376	494320
Ppm1n	protein phosphatase, Mg2+/Mn2+ dependent, 1N	1.9	0.02	chr1	81459001	81459500	48	234	292690
Trappc6a	trafficking protein particle complex 6A	2.1	0.002	chr1	81682001	81682500	43	-1284	680465
Tomm40	translocase of outer mitochondrial membrane 40 homolog (yeast)	1.5	0.04	chr1	81896501	81897000	8	-1235	308416
Cblc	Cbl proto-oncogene C, E3 ubiquitin protein ligase	1.2	0.008	chr1	81981001	81981500	31	253	292699
Zfp111	zinc finger protein 111	-1.2	0.02	chr1	82312501	82313000	3	-1144	170849
Erf	Ets2 repressor factor	1.8	0.001	chr1	83382501	83383000	15	188	292721
Pafah1b3	platelet-activating factor acetylhydrolase 1b, catalytic subunit 3	-1.9	0.008	chr1	83430001	83430500	45	170	114113
Axl	Axl receptor tyrosine kinase	1.5	0.03	chr1	83840501	83841000	17	-209	308444
Cyp2g1	cytochrome P450, family 2, subfamily g, polypeptide 1	-2.2	0.01	chr1	84841501	84842000	6	-920	25251
Cyp2g1	cytochrome P450, family 2, subfamily g, polypeptide 1	-1.6	0.03	chr1	84842001	84842500	3	-420	25251
Cyp2t1	cytochrome P450, family 2, subfamily t, polypeptide 1	1.8	0.003	chr1	85176501	85177000	17	15	171380
Adck4	aarF domain containing kinase 4	1.7	0.02	chr1	85255501	85256000	14	260	308453
RGD1307554	similar to CG16812-PA	2.2	0.005	chr1	85577001	85577500	4	-1420	292739
Dll3	delta-like 3 (Drosophila)	2.1	0.02	chr1	86697001	86697500	25	163	114125
Zfp382	zinc finger protein 382	2.2	0.01	chr1	89742001	89742500	29	-1422	246264
Igflr1	IGF-like family receptor 1	1.5	0.02	chr1	90174501	90175000	4	-405	499126
Dmkn	dermokine	2.2	0.01	chr1	90368001	90368500	3	-1125	361548
Dmkn	dermokine	1.2	0.03	chr1	90369001	90369500	12	-125	361548
Hamp	hepcidin antimicrobial peptide	1.1	0.05	chr1	90525001	90525500	7	222	84604
Usf2	upstream transcription factor 2, c-fos interacting	1.2	0.002	chr1	90539501	90540000	18	-1219	81817
Hpn	hepsin	1	0.007	chr1	90704001	90704500	17	-129	29135
Siglec10	sialic acid binding Ig-like lectin 10	-1.5	0.03	chr1	99598501	99599000	3	-240	292844
Klk10	kallikrein related-peptidase 10	2.1	0.0007	chr1	100786001	100786500	10	-1414	292850
Klk4	kallikrein-related peptidase 4	1.1	0.04	chr1	100896001	100896500	5	-1362	408210
Spib	Spi-B transcription factor (Spi-1/PU.1 related)	1.2	0.005	chr1	101603501	101604000	23	-987	499146
Med25	mediator complex subunit 25	1.2	0.05	chr1	101953001	101953500	3	-777	292889
Fuz	fuzzy planar cell polarity protein	-1.7	0.02	chr1	101955001	101955500	5	-1234	308577
Rcn3	reticulocalbin 3, EF-hand calcium binding domain	1	0.0007	chr1	102150501	102151000	14	427	494125
Slc17a7	solute carrier family 17 (vesicular glutamate transporter), member 7	1.2	0.003	chr1	102225001	102225500	15	-968	116638
Pth2	parathyroid hormone 2	1	0.0003	chr1	102242501	102243000	18	-226	499149
Pth2	parathyroid hormone 2	1.7	0.01	chr1	102243001	102243500	32	274	499149
Hrc	histidine rich calcium binding protein	1.2	0.007	chr1	102388501	102389000	9	440	292905
Ntn5	netrin 5	1.9	0.008	chr1	102747501	102748000	12	-167	308587
Kcnj14	potassium inwardly-rectifying channel, subfamily J, member 14	1.6	0.003	chr1	102888001	102888500	6	278	276720
Grwd1	glutamate-rich WD repeat containing 1	1.2	0.02	chr1	102899001	102899500	4	-1208	308592
Syngr4	synaptogyrin 4	1.2	0.02	chr1	102962001	102962500	4	457	292916
Myod1	myogenic differentiation 1	1.6	0.03	chr1	103481001	103481500	13	-353	337868
Csrp3	cysteine and glycine-rich protein 3 (cardiac LIM protein)	1	0.03	chr1	105216501	105217000	8	358	117505
Nav2	neuron navigator 2	3.8	0.002	chr1	105630501	105631000	51	-571	171563
Gabrb3	gamma-aminobutyric acid (GABA) A receptor, beta 3	2.3	0.008	chr1	114041001	114041500	14	-1300	24922
Gabrb3	gamma-aminobutyric acid (GABA) A receptor, beta 3	2.7	0.007	chr1	114041501	114042000	32	-800	24922
Mir344g	microRNA mir-344g	1.3	0.03	chr1	123541001	123541500	7	319	102465154
Peg12	paternally expressed 12	3.1	0.001	chr1	124237501	124238000	52	331	308692
Klf13	Kruppel-like factor 13	1.3	0.03	chr1	125915001	125915500	11	-1150	499171
Fan1	FANCD2/FANCI-associated nuclease 1	1.5	0.04	chr1	126319001	126319500	2	-1040	309256
Pcsk6	proprotein convertase subtilisin/kexin type 6	-1.3	0.05	chr1	127883501	127884000	8	-329	25507
Arrdc4	arrestin domain containing 4	1.8	0.008	chr1	130829001	130829500	5	-3	293019
Nr2f2	nuclear receptor subfamily 2, group F, member 2	2	0.04	chr1	132494001	132494500	51	-536	113984
Polg	polymerase (DNA directed), gamma	1.6	2e-14	chr1	142149001	142149500	42	357	85472
Polg	polymerase (DNA directed), gamma	1.6	5e-05	chr1	142149501	142150000	18	-143	85472
Unc45a	unc-45 homolog A (C. elegans)	-1.6	0.02	chr1	143087001	143087500	4	-1223	308759
Alpk3	alpha-kinase 3	2.1	0.0001	chr1	143827001	143827500	5	-435	365298
Alpk3	alpha-kinase 3	2.3	4e-12	chr1	143827501	143828000	26	65	365298
Cpeb1	cytoplasmic polyadenylation element binding protein 1	2.2	0.003	chr1	144222001	144222500	2	-1409	293056
Bnc1	basonuclin 1	1.9	0.008	chr1	144760001	144760500	17	-774	365299
Tmc3	transmembrane channel-like 3	-2.3	0.008	chr1	146643501	146644000	7	-1237	293065
Pnma3	paraneoplastic Ma antigen 3	1.7	0.007	chr1	148792001	148792500	12	-802	293840
Pnma3	paraneoplastic Ma antigen 3	1.5	0.03	chr1	148792501	148793000	22	-302	293840
Fam3a	family with sequence similarity 3, member A	3.8	0.002	chr1	152059001	152059500	6	-573	501664
Pdzd4	PDZ domain containing 4	3	0.002	chr1	152712001	152712500	22	313	293856
Srpk3	SRSF protein kinase 3	2.5	0.02	chr1	152761501	152762000	12	471	293854
Pnck	pregnancy up-regulated nonubiquitous CaM kinase	1.3	0.03	chr1	152899001	152899500	1	-921	29660
Nox4	NADPH oxidase 4	4.1	0.0005	chr1	157106501	157107000	29	99	85431
Myo7a	myosin VIIA	2.2	0.01	chr1	169276501	169277000	6	-47	266714
Numa1	nuclear mitotic apparatus protein 1	1.3	0.03	chr1	173235001	173235500	5	-335	308870
Olr60	olfactory receptor 60	-1	0.01	chr1	174069001	174069500	8	208	405017
Olr60	olfactory receptor 60	-1.1	0.006	chr1	174069501	174070000	3	-292	405017
Olr111	olfactory receptor 111	2	0.04	chr1	174849001	174849500	6	498	405006
Olr124	olfactory receptor 124	1.8	0.01	chr1	175014501	175015000	4	-819	293260
Olr172	olfactory receptor 172	-2.5	0.02	chr1	176043501	176044000	4	267	293319
Olr175	olfactory receptor 175	-2	0.04	chr1	176088001	176088500	4	-199	405915
Olr194	olfactory receptor 194	1.2	0.05	chr1	177050501	177051000	5	-1282	405293
Cnga4	cyclic nucleotide gated channel alpha 4	1.7	0.004	chr1	177249001	177249500	5	-421	85258
Olr210	olfactory receptor 210	-1.5	0.04	chr1	177799501	177800000	2	-589	293357
Olr242	olfactory receptor 242	1.4	0.01	chr1	179153501	179154000	5	324	293387
Eif3f	eukaryotic translation initiation factor 3, subunit F	1.1	0.03	chr1	180521501	180522000	5	-1278	293427
Tub	tubby bipartite transcription factor	2.6	0.01	chr1	180596001	180596500	2	-1279	25609
Swap70	SWAP switching B-cell complex 70	-1.4	0.02	chr1	181860501	181861000	7	-591	293410
Arntl	aryl hydrocarbon receptor nuclear translocator-like	-2.5	0.02	chr1	185006501	185007000	19	-817	29657
Calca	calcitonin-related polypeptide alpha	1.3	0.03	chr1	191163501	191164000	17	-797	24241
Calca	calcitonin-related polypeptide alpha	1.1	0.02	chr1	191164001	191164500	8	-1297	24241
Itpripl2	inositol 1,4,5-trisphosphate receptor interacting protein-like 2	1.4	0.02	chr1	195089001	195089500	40	178	499253
Gpr139	G protein-coupled receptor 139	1.6	0.01	chr1	195837001	195837500	34	-104	293545
Ndufab1	NADH dehydrogenase (ubiquinone) 1, alpha/beta subcomplex, 1	1.8	0.004	chr1	199120001	199120500	27	-194	293453
Aqp8	aquaporin 8	1.2	0.002	chr1	200483501	200484000	12	119	29172
Rabep2	rabaptin, RAB GTPase binding effector protein 2	1	0.04	chr1	204818501	204819000	9	-1313	80754
Sult1a1	sulfotransferase family, cytosolic, 1A, phenol-preferring, member 1	1.4	0.04	chr1	205084001	205084500	3	-1146	83783
Tbx6	T-box 6	1.4	2e-05	chr1	205194001	205194500	22	-414	365371
Tbx6	T-box 6	1.9	0.008	chr1	205194501	205195000	8	86	365371
LOC308990	hypothetical protein LOC308990	2.1	0.0001	chr1	205517501	205518000	7	-1332	308990
Qprt	quinolinate phosphoribosyltransferase	1.5	0.02	chr1	205550001	205550500	11	-210	293504
Fbxl19	F-box and leucine-rich repeat protein 19	1.6	5e-08	chr1	206219501	206220000	31	330	308999
Stx1b	syntaxin 1B	2.5	2e-05	chr1	206293001	206293500	22	-363	24923
Prss36	protease, serine, 36	-1	0.04	chr1	206419001	206419500	1	-1108	497040
Bag3	Bcl2-associated athanogene 3	1.3	0.03	chr1	206988001	206988500	9	-993	293524
Cuzd1	CUB and zona pellucida-like domains 1	1.2	0.02	chr1	208928001	208928500	2	-514	117179
Fam53b	family with sequence similarity 53, member B	1	0.008	chr1	211799001	211799500	7	-723	309060
Mettl10	methyltransferase like 10	2	0.04	chr1	211849501	211850000	5	-1314	361664
Fam196a	family with sequence similarity 196, member A	1.3	0.01	chr1	214107501	214108000	50	390	100233213
Fam196a	family with sequence similarity 196, member A	2	0.04	chr1	214108501	214109000	13	-610	100233213
Caly	calcyon neuron-specific vesicular protein	1.4	0.009	chr1	219464001	219464500	7	-561	192349
Sprn	shadow of prion protein homolog (zebrafish)	2.5	0.003	chr1	219536501	219537000	34	205	541462
Sprn	shadow of prion protein homolog (zebrafish)	2.2	0.005	chr1	219537001	219537500	11	-295	541462
Sprn	shadow of prion protein homolog (zebrafish)	2.4	0.0001	chr1	219537501	219538000	24	-795	541462
Syce1	synaptonemal complex central element protein 1	1.2	7e-06	chr1	220429001	220429500	29	89	502372
Syce1	synaptonemal complex central element protein 1	1.2	0.0005	chr1	220429501	220430000	7	-411	502372
Mir3574	microRNA mir-3574	1.4	0.04	chr1	221125501	221126000	10	-137	100526589
Mir210	microRNA mir-210	1.4	0.04	chr1	221126001	221126500	30	-248	100314053
Mir483	microRNA mir-483	2	0.04	chr1	222727001	222727500	2	-272	100314198
Cdkn1c	cyclin-dependent kinase inhibitor 1C	2.7	0.0008	chr1	223523501	223524000	48	220	246060
Mrgpre	MAS-related GPR, member E	-1.2	0.009	chr1	223828001	223828500	3	-575	404660
Shank2	SH3 and multiple ankyrin repeat domains 2	2.5	8e-07	chr1	224312501	224313000	27	-8	171093
Shank2	SH3 and multiple ankyrin repeat domains 2	1	0.003	chr1	224313001	224313500	17	492	171093
Rmt1	mammary cancer associated protein RMT-1	1.3	0.05	chr1	225242001	225242500	3	-512	246306
Ighmbp2	immunoglobulin mu binding protein 2	-1.6	0.02	chr1	225399001	225399500	7	470	29532
Gal	galanin/GMAP prepropeptide	1.5	0.01	chr1	225525501	225526000	41	78	29141
Gstp1	glutathione S-transferase pi 1	-1.1	0.01	chr1	226165501	226166000	3	-953	24426
Clcf1	cardiotrophin-like cytokine factor 1	-1.6	4e-05	chr1	226337001	226337500	5	-1289	365395
Lrfn4	leucine rich repeat and fibronectin type III domain containing 4	2.4	0.0001	chr1	226720001	226720500	45	-442	688721
Npas4	neuronal PAS domain protein 4	1.8	0.01	chr1	227196501	227197000	39	44	266734
Npas4	neuronal PAS domain protein 4	2.2	0.01	chr1	227197001	227197500	14	-456	266734
Pacs1	phosphofurin acidic cluster sorting protein 1	-2.7	0.007	chr1	227575001	227575500	34	-502	171444
Pacs1	phosphofurin acidic cluster sorting protein 1	-2.1	0.02	chr1	227575501	227576000	2	-1002	171444
Naaladl1	N-acetylated alpha-linked acidic dipeptidase-like 1	1.7	0.0002	chr1	228405501	228406000	18	365	83568
Kcnk4	potassium channel, subfamily K, member 4	1.6	0.01	chr1	229181001	229181500	21	-793	116489
Kcnk4	potassium channel, subfamily K, member 4	2	0.005	chr1	229181501	229182000	42	-1293	116489
Ppp1r14b	protein phosphatase 1, regulatory (inhibitor) subunit 14B	2.6	0.0002	chr1	229220501	229221000	64	63	259225
Lgals12	lectin, galactoside-binding, soluble, 12	1.2	0.02	chr1	229890501	229891000	9	-1343	293710
Hrasls5	HRAS-like suppressor family, member 5	2	0.002	chr1	229892501	229893000	2	-1496	293711
UST4r	integral membrane transport protein UST4r	2	0.04	chr1	231332001	231332500	5	432	171397
Dagla	diacylglycerol lipase, alpha	1.3	0.03	chr1	233298001	233298500	42	307	309207
Lrrc10b	leucine rich repeat containing 10B	1.8	0.04	chr1	233450501	233451000	3	-1233	309208
Vwce	von Willebrand factor C and EGF domains	1.6	0.03	chr1	233632001	233632500	2	-936	309209
Vwce	von Willebrand factor C and EGF domains	1.4	0.01	chr1	233632501	233633000	15	-436	309209
Stx3	syntaxin 3	1.2	0.004	chr1	235264001	235264500	17	-1494	81802
Olr326	olfactory receptor 326	1.5	0.02	chr1	235623001	235623500	4	-1392	293764
Lpxn	leupaxin	1.6	0.03	chr1	236796001	236796500	2	453	293783
Olr341	olfactory receptor 341	-1.2	0.03	chr1	236914501	236915000	3	-788	405928
Olr374	olfactory receptor 374	-1.4	0.04	chr1	237712501	237713000	3	-1325	405935
Rorb	RAR-related orphan receptor B	3.3	0.0003	chr1	241354501	241355000	22	411	309288
Ermp1	endoplasmic reticulum metallopeptidase 1	-1.6	0.02	chr1	255072501	255073000	5	-545	373544
Il33	interleukin 33	-1.1	0.02	chr1	255381501	255382000	7	-1009	361749
Cstf2t	cleavage stimulation factor, 3' pre-RNA, subunit 2, 64kDa, tau variant	1.5	0.04	chr1	256814001	256814500	15	500	309338
Rbp4	retinol binding protein 4, plasma	1.8	0.0001	chr1	264294501	264295000	13	-551	25703
Rbp4	retinol binding protein 4, plasma	1.2	0.0003	chr1	264295001	264295500	7	-1051	25703
Ankrd2	ankyrin repeat domain 2 (stretch responsive muscle)	1.6	0.01	chr1	268733501	268734000	4	-580	309374
Hoga1	4-hydroxy-2-oxoglutarate aldolase 1	1.2	0.04	chr1	268744501	268745000	12	409	293949
Pyroxd2	pyridine nucleotide-disulphide oxidoreductase domain 2	2.4	0.001	chr1	269438501	269439000	14	179	309381
Cpn1	carboxypeptidase N, polypeptide 1	-2.6	0.01	chr1	271207501	271208000	16	1	365466
Cyp2c23	cytochrome P450, family 2, subfamily c, polypeptide 23	1.5	0.04	chr1	271247501	271248000	8	393	83790
Chuk	conserved helix-loop-helix ubiquitous kinase	-1.6	0.03	chr1	271330501	271331000	1	-1405	309361
Pkd2l1	polycystic kidney disease 2-like 1	1.8	0.005	chr1	271405501	271406000	7	-1261	293937
Btrc	beta-transducin repeat containing E3 ubiquitin protein ligase	-1.7	0.02	chr1	272539501	272540000	7	-749	361765
Ldb1	LIM domain binding 1	1.3	0.05	chr1	273224001	273224500	7	-1124	309447
Elovl3	ELOVL fatty acid elongase 3	1.1	0.02	chr1	273313001	273313500	12	-461	309449
RGD1311783	similar to RIKEN cDNA 2010012O05	-1.4	0.04	chr1	273880501	273881000	5	-300	294012
Calhm2	calcium homeostasis modulator 2	-2	0.04	chr1	274344501	274345000	15	-247	294019
Obfc1	oligonucleotide/oligosaccharide-binding fold containing 1	2.3	0.008	chr1	274749501	274750000	4	-1347	294025
Sorcs3	sortilin-related VPS10 domain containing receptor 3	2.7	0.007	chr1	275415501	275416000	47	-606	294043
Sorcs1	sortilin-related VPS10 domain containing receptor 1	2.4	0.005	chr1	277911501	277912000	36	287	309533
Xpnpep1	X-prolyl aminopeptidase (aminopeptidase P) 1, soluble	2.3	0.008	chr1	281171501	281172000	27	-278	170751
Mxi1	MAX interactor 1	1.8	0.04	chr1	281462501	281463000	9	-583	25701
Gpam	glycerol-3-phosphate acyltransferase, mitochondrial	-1.8	0.003	chr1	283308501	283309000	6	298	29653
Nrap	nebulin-related anchoring protein	-1.3	0.008	chr1	284563501	284564000	3	-778	307982
Hspa12a	heat shock protein 12A	2	0.01	chr1	287378501	287379000	26	358	307997
Vax1	ventral anterior homeobox 1	-2	0.04	chr1	287699501	287700000	38	-189	64571
Eif3a	eukaryotic translation initiation factor 3, subunit A	2	0.04	chr1	289509501	289510000	6	-1183	292148
Mir3596c	microRNA mir-3596c	1.2	0.001	chr1	`	60624500	12	-105	100526599
Tekt5	tektin 5	2	0.005	chr10	4174001	4174500	1	-824	363538
Tmem114	transmembrane protein 114	1	0.03	chr10	6081501	6082000	4	-1065	501675
Mir3568	microRNA mir-3568	1.1	0.03	chr10	9622501	9623000	1	-687	100526584
Vasn	vasorin	1.8	0.002	chr10	9896501	9897000	31	155	679921
Cluap1	clusterin associated protein 1	1.1	0.03	chr10	10635501	10636000	10	-697	363544
Myh11	myosin, heavy chain 11, smooth muscle	1.1	0.03	chr10	11443501	11444000	14	-516	24582
Olr1380	olfactory receptor 1380	1.8	0.04	chr10	12599501	12600000	4	-104	405148
Cldn6	claudin 6	1.7	0.004	chr10	12822501	12823000	24	-384	287098
Cldn6	claudin 6	1.2	0.002	chr10	12823001	12823500	25	116	287098
Cldn9	claudin 9	1	0.002	chr10	12827501	12828000	9	-265	287099
Cldn9	claudin 9	1.3	0.02	chr10	12828501	12829000	5	-1265	287099
Paqr4	progestin and adipoQ receptor family member IV	2.2	0.005	chr10	12896001	12896500	10	-923	302967
Eci1	enoyl-CoA delta isomerase 1	2.5	0.02	chr10	13614501	13615000	34	192	29740
Pgp	phosphoglycolate phosphatase	-2.5	0.02	chr10	13652001	13652500	7	-840	287115
Rhbdl1	rhomboid, veinlet-like 1 (Drosophila)	1.2	0.04	chr10	15016501	15017000	15	335	117025
Rhbdl1	rhomboid, veinlet-like 1 (Drosophila)	3.3	4e-06	chr10	15017001	15017500	35	-165	117025
Rhbdl1	rhomboid, veinlet-like 1 (Drosophila)	2.1	0.02	chr10	15017501	15018000	7	-665	117025
Tmem8a	transmembrane protein 8A	1.6	0.03	chr10	15298001	15298500	6	-1354	303004
LOC287167	globin, alpha	-1.2	0.02	chr10	15473501	15474000	3	-680	287167
Gabrp	gamma-aminobutyric acid (GABA-A) receptor, pi	2.9	0.004	chr10	18392001	18392500	7	-1177	81658
Rars	arginyl-tRNA synthetase	1.2	0.04	chr10	20531501	20532000	8	-1417	287191
Gabrg2	gamma-aminobutyric acid (GABA) A receptor, gamma 2	1.1	0.02	chr10	27023501	27024000	12	178	29709
C1qtnf2	C1q and tumor necrosis factor related protein 2	1.2	0.03	chr10	28908501	28909000	10	-267	497886
Olr1395	olfactory receptor 1395	2	0.04	chr10	34465001	34465500	4	-577	405986
Mgat4b	mannosyl (alpha-1,3-)-glycoprotein beta-1,4-N-acetylglucosaminyltransferase, isozyme B	1.9	0.003	chr10	35485501	35486000	6	-1395	303100
Mgat4b	mannosyl (alpha-1,3-)-glycoprotein beta-1,4-N-acetylglucosaminyltransferase, isozyme B	1.5	0.04	chr10	35486001	35486500	23	-895	303100
Cdkl3	cyclin-dependent kinase-like 3	1.3	0.05	chr10	37230001	37230500	6	-1349	60396
Zcchc10	zinc finger, CCHC domain containing 10	-1.7	0.007	chr10	38445001	38445500	15	-344	360524
Il5	interleukin 5	-1.6	0.02	chr10	38847001	38847500	4	-1403	24497
Lyrm7	LYR motif containing 7	1.7	0.01	chr10	39975001	39975500	1	-991	686506
Lyrm7	LYR motif containing 7	1.7	0.007	chr10	39975501	39976000	4	-1491	686506
Olr1428	olfactory receptor 1428	1.7	0.007	chr10	43995501	43996000	5	142	287318
Olr1456	olfactory receptor 1456	-2	0.04	chr10	44490001	44490500	4	-408	405305
Olr1454	olfactory receptor 1454	1.8	0.008	chr10	44490501	44491000	5	92	287343
Hist3h2ba	histone cluster 3, H2ba	1.8	0.01	chr10	45046001	45046500	11	-1037	303175
Aldh3a1	aldehyde dehydrogenase 3 family, member A1	-1.1	0.05	chr10	47264501	47265000	9	-256	25375
Myh3	myosin, heavy chain 3, skeletal muscle, embryonic	-1.8	0.01	chr10	53371001	53371500	8	-1157	24583
Myh1	myosin, heavy chain 1, skeletal muscle, adult	-2.6	0.01	chr10	53494001	53494500	5	254	287408
Gas7	growth arrest specific 7	-1.1	0.02	chr10	53835501	53836000	2	-720	85246
Pik3r5	phosphoinositide-3-kinase, regulatory subunit 5	1.2	0.02	chr10	54801001	54801500	11	-1174	497931
Alox12b	arachidonate 12-lipoxygenase, 12R type	1.5	0.009	chr10	55487501	55488000	25	49	287425
Tmem88	transmembrane protein 88	1.8	2e-08	chr10	55743501	55744000	46	-1451	497936
Kctd11	potassium channel tetramerization domain containing 11	1.3	0.03	chr10	56237501	56238000	18	-917	363634
Cldn7	claudin 7	2.3	0.002	chr10	56321001	56321500	31	-310	65132
Cldn7	claudin 7	3.8	0.002	chr10	56321501	56322000	30	190	65132
Asgr1	asialoglycoprotein receptor 1	1.8	0.04	chr10	56406501	56407000	5	-610	24210
Slc16a11	solute carrier family 16, member 11	-1.5	0.03	chr10	56566001	56566500	4	-1142	287450
LOC687707	hypothetical protein LOC687707	1.4	0.04	chr10	56984001	56984500	5	-1285	687707
Wscd1	WSC domain containing 1	1.6	0.006	chr10	58084001	58084500	3	182	287466
Serpinf2	serpin peptidase inhibitor, clade F (alpha-2 antiplasmin, pigment epithelium derived factor), member 2	1.1	0.03	chr10	61987501	61988000	8	-702	287527
Doc2b	double C2-like domains, beta	-1.8	0.003	chr10	64053001	64053500	5	-662	81820
Doc2b	double C2-like domains, beta	-1.9	0.003	chr10	64053501	64054000	50	-162	81820
Proca1	protein interacting with cyclin A1	1.2	0.05	chr10	66180501	66181000	21	-247	497959
Mir144	microRNA 144	2	0.04	chr10	66340501	66341000	8	70	100314192
Ccl7	chemokine (C-C motif) ligand 7	1.9	0.02	chr10	69058001	69058500	8	142	287561
Appbp2	amyloid beta precursor protein (cytoplasmic tail) binding protein 2	2	0.01	chr10	72450501	72451000	13	-396	303396
Tbx4	T-box 4	1.1	0.0002	chr10	73234501	73235000	14	-689	303399
Tbx4	T-box 4	1.9	5e-10	chr10	73235001	73235500	31	-189	303399
Kif2b	kinesin family member 2B	-1	0.04	chr10	78943501	78944000	3	-762	287624
Luc7l3	LUC7-like 3 (S. cerevisiae)	1.3	0.05	chr10	81861001	81861500	4	-1319	360602
Hoxb8	homeo box B8	-1.3	0.008	chr10	83932501	83933000	7	-1476	24457
Mir10a	microRNA 10a	1	0.04	chr10	83968501	83969000	7	69	100313996
Hoxb4	homeo box B4	1.3	0.001	chr10	83969501	83970000	17	-312	497988
Rpl23	ribosomal protein L23	1.6	0.03	chr10	85515501	85516000	7	-881	29282
Lasp1	LIM and SH3 protein 1	1.5	0.0003	chr10	85532001	85532500	18	-1180	29278
Lasp1	LIM and SH3 protein 1	3.1	0.001	chr10	85532501	85533000	16	-680	29278
Neurod2	neuronal differentiation 2	2.6	0.01	chr10	86081001	86081500	28	-1196	54276
Stard3	StAR-related lipid transfer (START) domain containing 3	1.2	0.04	chr10	86109001	86109500	8	-1263	363675
Zpbp2	zona pellucida binding protein 2	1.3	0.03	chr10	86309501	86310000	6	-1057	363676
Zpbp2	zona pellucida binding protein 2	1.4	0.005	chr10	86310001	86310500	14	-557	363676
Ormdl3	ORM1-like 3 (S. cerevisiae)	1.5	0.02	chr10	86350001	86350500	7	303	360618
Ormdl3	ORM1-like 3 (S. cerevisiae)	1.5	0.01	chr10	86350501	86351000	5	-197	360618
Nr1d1	nuclear receptor subfamily 1, group D, member 1	1.1	0.04	chr10	86484001	86484500	8	472	252917
Krt19	keratin 19	-1.8	0.003	chr10	87852501	87853000	31	484	360626
Krt14	keratin 14	2.6	0.01	chr10	87915501	87916000	6	-1035	287701
Cnp	2',3'-cyclic nucleotide 3' phosphodiesterase	-1.6	0.006	chr10	88283001	88283500	13	-794	25275
Rnd2	Rho family GTPase 2	1.7	0.01	chr10	89174501	89175000	45	205	303553
Rdm1	RAD52 motif 1	2.7	0.007	chr10	89336501	89337000	20	-1060	287726
Sost	sclerostin	-1.2	0.003	chr10	89693501	89694000	13	-1192	80722
LOC303566	E2F1-inducible gene	-1.6	0.02	chr10	89977501	89978000	7	-668	303566
LOC303566	E2F1-inducible gene	-2.4	0.005	chr10	89978001	89978500	26	-168	303566
Asb16	ankyrin repeat and SOCS box-containing 16	1.7	0.007	chr10	90004501	90005000	14	194	498005
Adam11	ADAM metallopeptidase domain 11	-1.3	0.02	chr10	90520501	90521000	33	-901	360638
C1ql1	complement component 1, q subcomponent-like 1	1.5	0.04	chr10	90820001	90820500	23	-528	363686
Dcakd	dephospho-CoA kinase domain containing	1.4	0.009	chr10	90890001	90890500	10	-827	360639
Lyzl6	lysozyme-like 6	-2.5	0.02	chr10	91466501	91467000	9	-866	287751
Wnt9b	wingless-type MMTV integration site family, member 9B	2	0.005	chr10	91574501	91575000	9	-476	303586
Crhr1	corticotropin releasing hormone receptor 1	3.8	0.002	chr10	91953001	91953500	57	-219	58959
Mrc2	mannose receptor, C type 2	1.4	0.04	chr10	93279001	93279500	26	333	498011
Dcaf7	DDB1 and CUL4 associated factor 7	-2	0.01	chr10	93981001	93981500	4	-1250	303602
Scn4a	sodium channel, voltage-gated, type IV, alpha subunit	1.2	0.001	chr10	94305501	94306000	18	98	25722
Cd300a	Cd300a molecule	1.5	0.04	chr10	103094501	103095000	11	360	501736
Wbp2	WW domain binding protein 2	-2	0.04	chr10	103647501	103648000	27	203	192645
Slc9a3r1	solute carrier family 9, subfamily A (NHE3, cation proton antiporter 3), member 3 regulator 1	1.3	0.05	chr10	104591001	104591500	11	-825	59114
Evpl	envoplakin	1.4	0.0001	chr10	104784501	104785000	26	-141	303687
Evpl	envoplakin	1.5	0.007	chr10	104785001	104785500	13	-641	303687
Evpl	envoplakin	1.5	0.04	chr10	104785501	104786000	6	-1141	303687
Foxj1	forkhead box J1	1	0.004	chr10	104948001	104948500	16	74	116557
42622	septin 9	1.6	4e-05	chr10	105841501	105842000	20	-78	83788
Birc5	baculoviral IAP repeat-containing 5	2	0.04	chr10	106495001	106495500	15	476	64041
C1qtnf1	C1q and tumor necrosis factor related protein 1	1.3	0.02	chr10	107090001	107090500	8	-592	303701
Mir3562	microRNA mir-3562	1	0.0001	chr10	108844501	108845000	14	263	100526577
Slc25a10	solute carrier family 25 (mitochondrial carrier; dicarboxylate transporter), member 10	2.7	0.007	chr10	109257501	109258000	7	-1199	170943
Slc25a10	solute carrier family 25 (mitochondrial carrier; dicarboxylate transporter), member 10	2.5	0.02	chr10	109258001	109258500	7	-699	170943
Npb	neuropeptide B	2.5	4e-09	chr10	109379001	109379500	35	-24	259222
Npb	neuropeptide B	1.9	7e-06	chr10	109379501	109380000	17	476	259222
Samsn1	SAM domain, SH3 domain and nuclear localization signals, 1	1.3	0.02	chr11	17960501	17961000	6	-155	170637
Cyyr1	cysteine/tyrosine-rich 1	1.8	0.04	chr11	28703501	28704000	5	-1453	304138
Adamts5	ADAM metallopeptidase with thrombospondin type 1 motif, 5	1.4	0.02	chr11	29080001	29080500	29	313	304135
LOC304131	similar to C21ORF7	1.7	8e-05	chr11	30834001	30834500	16	239	304131
Grik1	glutamate receptor, ionotropic, kainate 1	1.5	0.04	chr11	31829501	31830000	2	-1436	29559
Scaf4	SR-related CTD-associated factor 4	2.2	0.01	chr11	34048001	34048500	17	-696	245924
Mrap	melanocortin 2 receptor accessory protein	1	0.04	chr11	34516001	34516500	15	43	288271
Dnajc28	DnaJ (Hsp40) homolog, subfamily C, member 28	-2.7	0.007	chr11	35382001	35382500	3	-528	360699
Itsn1	intersectin 1 (SH3 domain protein)	1.1	0.01	chr11	35546501	35547000	6	-580	29491
Atp5o	ATP synthase, H+ transporting, mitochondrial F1 complex, O subunit	1.8	0.01	chr11	35692001	35692500	7	-623	192241
Runx1	runt-related transcription factor 1	2.9	1e-05	chr11	36460501	36461000	25	213	50662
Kcnj15	potassium inwardly-rectifying channel, subfamily J, member 15	2.1	0.02	chr11	39153001	39153500	6	-1253	170847
Kcnj15	potassium inwardly-rectifying channel, subfamily J, member 15	1.1	0.02	chr11	39154001	39154500	4	-253	170847
Olr1528	olfactory receptor 1528	-1.6	0.03	chr11	46333001	46333500	2	-624	405995
Olr1528	olfactory receptor 1528	-1.9	0.002	chr11	46333501	46334000	2	-124	405995
Olr1528	olfactory receptor 1528	-1.9	0.02	chr11	46334001	46334500	5	376	405995
Olr1549	olfactory receptor 1549	-1.6	0.01	chr11	46673501	46674000	2	59	288196
Fstl1	follistatin-like 1	1.9	0.02	chr11	68937501	68938000	30	356	79210
Fstl1	follistatin-like 1	1.8	0.04	chr11	68938001	68938500	39	-144	79210
Ildr1	immunoglobulin-like domain containing receptor 1	1.2	0.03	chr11	70127001	70127500	23	231	303914
Sec22a	SEC22 vesicle trafficking protein homolog A (S. cerevisiae)	1.4	0.02	chr11	71719501	71720000	9	-966	117513
Tctex1d2	Tctex1 domain containing 2	-2	0.04	chr11	74687001	74687500	5	-866	498095
Ubxn7	UBX domain protein 7	1.1	0.04	chr11	74780001	74780500	1	-1108	303878
Bdh1	3-hydroxybutyrate dehydrogenase, type 1	1.3	0.006	chr11	75689501	75690000	8	-1488	117099
Atp13a3	ATPase type 13A3	2	0.04	chr11	76997001	76997500	19	-941	678704
Opa1	optic atrophy 1	-1.4	0.009	chr11	77841001	77841500	10	-720	171116
Hrg	histidine-rich glycoprotein	1.3	0.03	chr11	84736501	84737000	6	-113	171016
Ap2m1	adaptor-related protein complex 2, mu 1 subunit	-1.2	0.03	chr11	87121001	87121500	2	-1397	116563
Map6d1	MAP6 domain containing 1	1.6	0.004	chr11	87385001	87385500	5	-657	363823
Yeats2	YEATS domain containing 2	1.1	0.04	chr11	87646001	87646500	8	-561	498112
Olr1565	olfactory receptor 1565	-2.4	0.005	chr11	88211001	88211500	2	-1193	405218
Olr1565	olfactory receptor 1565	-2.1	0.02	chr11	88211501	88212000	2	-693	405218
Txnrd2	thioredoxin reductase 2	2.1	0.02	chr11	89811001	89811500	11	-1316	50551
Mir185	microRNA 185	-1.3	0.01	chr11	89905001	89905500	7	-1389	100314243
Scarf2	scavenger receptor class F, member 2	2.1	0.003	chr11	90774001	90774500	5	-513	287949
Scarf2	scavenger receptor class F, member 2	1.9	0.02	chr11	90774501	90775000	55	-13	287949
Kl	Klotho	2.7	0.007	chr12	929001	929500	44	93	83504
Pex11g	peroxisomal biogenesis factor 11 gamma	-1	0.006	chr12	4171501	4172000	10	-1189	288369
Mcoln1	mucolipin 1	1.2	0.04	chr12	4215501	4216000	10	-1117	288371
Zfp958	zinc finger protein 958	-2.1	0.0001	chr12	7602501	7603000	7	-1167	100302405
Zfp394	zinc finger protein 394	-1.9	0.02	chr12	13248001	13248500	10	-286	252860
Nptx2	neuronal pentraxin II	1.7	0.01	chr12	14084501	14085000	21	-534	288475
Fscn1	fascin homolog 1, actin bundling protein (Strongylocentrotus purpuratus)	2	0.04	chr12	15702001	15702500	29	-126	683788
Nudt1	nudix (nucleoside diphosphate linked moiety X)-type motif 1	1.4	0.009	chr12	18388501	18389000	3	-1113	117260
LOC498152	hypothetical protein LOC498152	-1	0.04	chr12	19198501	19199000	1	32	498152
Fam20c	family with sequence similarity 20, member C	2.5	0.003	chr12	19967001	19967500	4	-1454	304334
Akap17a	A kinase (PRKA) anchor protein 17A	2.8	3e-07	chr12	20515501	20516000	26	364	288526
Cyp3a9	cytochrome P450, family 3, subfamily a, polypeptide 9	-1.3	0.05	chr12	21174001	21174500	3	-1003	171352
Gal3st4	galactose-3-O-sulfotransferase 4	1.2	0.003	chr12	21648001	21648500	15	344	498166
Gal3st4	galactose-3-O-sulfotransferase 4	1.4	0.0002	chr12	21648501	21649000	10	-156	498166
Gpc2	glypican 2	1.4	0.002	chr12	21656001	21656500	45	-282	171517
Stag3	stromal antigen 3	1.2	0.02	chr12	21656501	21657000	6	196	114522
Irs3	insulin receptor substrate 3	2.1	0.008	chr12	24140501	24141000	42	422	84021
Lrch4	leucine-rich repeats and calponin homology (CH) domain containing 4	-1.2	0.03	chr12	24156501	24157000	14	-993	360779
Epo	erythropoietin	1.2	0.01	chr12	24291001	24291500	28	-230	24335
Wbscr17	Williams-Beuren syndrome chromosome region 17	3.4	9e-05	chr12	30341501	30342000	47	-1026	288611
Wbscr17	Williams-Beuren syndrome chromosome region 17	2.6	0.01	chr12	30342001	30342500	41	-526	288611
Wbscr17	Williams-Beuren syndrome chromosome region 17	3	0.002	chr12	30342501	30343000	33	-26	288611
Nupr1l	nuclear protein, transcriptional regulator, 1-like	1.9	0.008	chr12	32249001	32249500	10	-368	360799
Fam101a	family with sequence similarity 101, member A	2.9	0.0002	chr12	38923501	38924000	31	109	689711
Tctn2	tectonic family member 2	2.5	0.02	chr12	39296001	39296500	23	358	689779
Sbno1	strawberry notch homolog 1 (Drosophila)	1.3	0.03	chr12	39463501	39464000	11	-1021	304470
Sbno1	strawberry notch homolog 1 (Drosophila)	2	0.005	chr12	39464001	39464500	15	-521	304470
Ogfod2	2-oxoglutarate and iron-dependent oxygenase domain containing 2	1.3	0.01	chr12	39783501	39784000	14	-949	288657
Zcchc8	zinc finger, CCHC domain containing 8	-1.9	0.02	chr12	40176501	40177000	4	-1264	288661
Clip1	CAP-GLY domain containing linker protein 1	-2.5	0.02	chr12	40225501	40226000	3	-632	65201
Hpd	4-hydroxyphenylpyruvate dioxygenase	1.5	0.04	chr12	40728501	40729000	9	-301	29531
Mapkapk5	mitogen-activated protein kinase-activated protein kinase 5	1.1	0.02	chr12	42385001	42385500	7	358	498183
Sds	serine dehydratase	1.1	0.01	chr12	43480501	43481000	17	-116	25044
Coq5	coenzyme Q5 homolog, methyltransferase (S. cerevisiae)	-2.5	0.02	chr12	48889001	48889500	15	-274	304542
Hnf1a	HNF1 homeobox A	1.5	2e-05	chr12	49201501	49202000	13	-228	24817
Oasl2	2'-5' oligoadenylate synthetase-like 2	-1.4	0.03	chr12	49276001	49276500	5	16	304549
Dao	D-amino-acid oxidase	2	0.01	chr12	50157001	50157500	9	166	114027
Tmem119	transmembrane protein 119	1.9	0.002	chr12	50380001	50380500	10	-280	304581
Crybb3	crystallin, beta B3	1.1	0.003	chr12	51337001	51337500	11	-1375	64349
Crybb3	crystallin, beta B3	1.8	0.003	chr12	51337501	51338000	8	-875	64349
Mn1	meningioma 1	2.2	0.01	chr12	52991501	52992000	34	235	498194
Galnt9	UDP-N-acetyl-alpha-D-galactosamine:polypeptide N-acetylgalactosaminyltransferase 9	1	0.02	chr12	53863001	53863500	4	-1306	304571
Golga3	golgin A3	1.6	0.03	chr12	54296001	54296500	3	-1193	312077
Cntnap5b	contactin associated protein-like 5B	1.5	0.04	chr13	26870501	26871000	14	-171	301650
Kdsr	3-ketodihydrosphingosine reductase	-2.8	0.007	chr13	31963501	31964000	1	-1004	360833
Tmem163	transmembrane protein 163	2	0.04	chr13	49433001	49433500	20	-233	360839
LOC498222	similar to specifically androgen-regulated protein	1.8	0.04	chr13	52542501	52543000	4	-504	498222
Dyrk3	dual-specificity tyrosine-(Y)-phosphorylation regulated kinase 3	-1.3	0.005	chr13	52998501	52999000	7	-509	304775
Rassf5	Ras association (RalGDS/AF-6) domain family member 5	-1.4	0.04	chr13	53099001	53099500	10	-1206	54355
Rab7b	Rab7b, member RAS oncogene family	-1.2	0.005	chr13	53528501	53529000	4	423	501854
Slc41a1	solute carrier family 41 (magnesium transporter), member 1	-2	0.04	chr13	53680501	53681000	4	-897	363985
Optc	opticin	1.3	0.03	chr13	55800501	55801000	21	-1163	304802
Ptprv	protein tyrosine phosphatase, receptor type, V	-1.1	0.02	chr13	57006501	57007000	5	48	64576
Rgs16	regulator of G-protein signaling 16	1.9	0.003	chr13	76144001	76144500	4	-1079	360857
Rgs16	regulator of G-protein signaling 16	2.5	0.02	chr13	76144501	76145000	18	-579	360857
Rnasel	ribonuclease L (2',5'-oligoisoadenylate synthetase-dependent)	-1.2	0.05	chr13	76157501	76158000	9	-1022	359726
Ier5	immediate early response 5	-1.2	0.02	chr13	77681001	77681500	2	-1399	498256
Mr1	major histocompatibility complex, class I-related	-1.7	0.01	chr13	77726001	77726500	8	-968	25119
Angptl1	angiopoietin-like 1	1.5	0.03	chr13	79377001	79377500	11	487	679942
Brinp2	bone morphogenetic protein/retinoic acid inducible neural-specific 2	-1.1	0.01	chr13	80965501	80966000	3	-1258	286895
Serpinc1	serpin peptidase inhibitor, clade C (antithrombin), member 1	-1.4	0.009	chr13	83699501	83700000	3	-1010	304917
Dnm3	dynamin 3	2.3	0.008	chr13	85272001	85272500	23	-242	171574
Vamp4	vesicle-associated membrane protein 4	1.7	0.0009	chr13	85351501	85352000	8	-1219	364033
Fmo2	flavin containing monooxygenase 2	1.3	0.02	chr13	85669501	85670000	10	196	246245
Mael	maelstrom spermatogenic transposon silencer	1.9	6e-17	chr13	89326001	89326500	38	258	364039
LOC100366054	Da1-10-like	1.8	0.04	chr13	92912001	92912500	4	-932	100366054
Ddr2	discoidin domain receptor tyrosine kinase 2	1.5	0.03	chr13	92988001	92988500	4	-308	685781
Uhmk1	U2AF homology motif (UHM) kinase 1	2.7	0.007	chr13	93163501	93164000	3	-1097	246332
Nr1i3	nuclear receptor subfamily 1, group I, member 3	1.3	0.008	chr13	94212001	94212500	3	-950	65035
Nr1i3	nuclear receptor subfamily 1, group I, member 3	1.1	0.01	chr13	94212501	94213000	8	-450	65035
Itln1	intelectin 1 (galactofuranose binding)	-1.2	0.02	chr13	94546001	94546500	8	55	498284
Casq1	calsequestrin 1 (fast-twitch, skeletal muscle)	1.3	0.03	chr13	95124001	95124500	6	-781	686019
Atp1a2	ATPase, Na+/K+ transporting, alpha 2 polypeptide	1.9	0.02	chr13	95198501	95199000	7	-461	24212
Kcnj10	potassium inwardly-rectifying channel, subfamily J, member 10	2.1	0.02	chr13	95244501	95245000	36	-295	29718
Igsf9	immunoglobulin superfamily, member 9	1	0.04	chr13	95387501	95388000	5	-1307	304982
Igsf9	immunoglobulin superfamily, member 9	1.2	0.01	chr13	95389001	95389500	12	193	304982
Tagln2	transgelin 2	-2.7	0.007	chr13	95406501	95407000	17	-326	304983
Olr1583	olfactory receptor 1583	-1.1	0.02	chr13	96239501	96240000	3	9	289241
Olr1593	olfactory receptor 1593	-1.7	0.01	chr13	96742501	96743000	1	-376	289255
Cdc42bpa	CDC42 binding protein kinase alpha	1.1	0.01	chr13	103236501	103237000	12	-1302	114116
42430	mitochondrial amidoxime reducing component 1	1.3	0.001	chr13	107399001	107399500	11	-751	690745
Kcnk2	potassium channel, subfamily K, member 2	1.9	0.02	chr13	112457001	112457500	43	-691	170899
Lamb3	laminin, beta 3	2.1	0.02	chr13	116587001	116587500	8	130	305078
Atp5i	ATP synthase, H+ transporting, mitochondrial Fo complex, subunit E	1.5	0.03	chr14	2322501	2323000	6	-911	140608
Lrrc8d	leucine rich repeat containing 8 family, member D	1.5	0.03	chr14	5094001	5094500	13	-1204	305131
Spp1	secreted phosphoprotein 1	-1.4	0.0002	chr14	6658501	6659000	12	186	25353
Sparcl1	SPARC-like 1 (hevin)	1.3	0.008	chr14	6985001	6985500	22	-143	25434
Coq2	coenzyme Q2 4-hydroxybenzoate polyprenyltransferase	-1.2	0.01	chr14	10527001	10527500	7	-1089	498332
Nup54	nucleoporin 54	1.1	0.02	chr14	17038001	17038500	3	-1372	53372
Cxcl10	chemokine (C-X-C motif) ligand 10	1.5	0.03	chr14	17126001	17126500	7	-614	245920
Thap6	THAP domain containing 6	1.8	0.008	chr14	17534501	17535000	8	-1192	305244
Cxcl5	chemokine (C-X-C motif) ligand 5	1.3	0.02	chr14	18772001	18772500	11	-341	60665
Cxcl5	chemokine (C-X-C motif) ligand 5	1.3	0.01	chr14	18772501	18773000	9	-841	60665
Cxcl5	chemokine (C-X-C motif) ligand 5	2.2	0.01	chr14	18773001	18773500	10	-1341	60665
Dzip1-ps1	DAZ interacting protein 1, pseudogene 1	-1	0.004	chr14	21793501	21794000	14	314	364128
Sult1e1	sulfotransferase family 1E, estrogen-preferring, member 1	-2.9	0.004	chr14	21987001	21987500	2	326	25355
Spata18	spermatogenesis associated 18	2.1	0.02	chr14	36931001	36931500	35	-111	289586
Sgcb	sarcoglycan, beta (dystrophin-associated glycoprotein)	-1.2	0.005	chr14	36934501	36935000	8	-1349	680229
Sgcb	sarcoglycan, beta (dystrophin-associated glycoprotein)	-1.1	0.05	chr14	36935001	36935500	7	-849	680229
Lrrc66	leucine rich repeat containing 66	1.1	0.007	chr14	36952501	36953000	8	-1480	289587
Ociad2	OCIA domain containing 2	1	0.04	chr14	37251001	37251500	17	-200	100361733
Corin	corin, serine peptidase	-1.6	0.01	chr14	38057501	38058000	8	-1111	289596
Gabra4	gamma-aminobutyric acid (GABA) A receptor, alpha 4	2.5	0.02	chr14	38965501	38966000	41	-265	140675
Mir328b	microRNA mir-328b	1	0.04	chr14	45138001	45138500	7	-173	100526626
Pgm2	phosphoglucomutase 2	-1.9	0.02	chr14	45671001	45671500	2	-1468	289632
Rell1	RELT-like 1	2.5	0.02	chr14	45785501	45786000	6	-1492	289635
Rell1	RELT-like 1	2.1	0.0007	chr14	45786001	45786500	5	-992	289635
Rn5-8s	5.8S ribosomal RNA	2.9	7e-26	chr14	46823001	46823500	73	-681	100861534
Rn28s	28S ribosomal RNA	3.1	7e-08	chr14	46826501	46827000	61	-804	100861535
Rn28s	28S ribosomal RNA	3.2	2e-07	chr14	46827001	46827500	50	-304	100861535
Rn28s	28S ribosomal RNA	2.9	4e-13	chr14	46827501	46828000	68	196	100861535
Cckar	cholecystokinin A receptor	1.5	0.03	chr14	59737001	59737500	3	-792	24889
Kctd8	potassium channel tetramerization domain containing 8	2.5	0.02	chr14	62261501	62262000	56	491	364148
Mir218-1	microRNA mir-218-1	-1.4	0.02	chr14	66956001	66956500	6	-648	100314248
Prom1	prominin 1	-1.5	0.01	chr14	71571501	71572000	7	-1380	60357
C1qtnf7	C1q and tumor necrosis factor related protein 7	-2	0.04	chr14	72051001	72051500	5	301	305423
Rab5a	RAB5A, member RAS oncogene family	1.2	2e-05	chr14	72907501	72908000	14	-410	64633
Rab5a	RAB5A, member RAS oncogene family	2.2	3e-10	chr14	72908001	72908500	17	90	64633
Otop1	otopetrin 1	1.9	0.02	chr14	77244501	77245000	27	441	305427
Tada2b	transcriptional adaptor 2B	2	0.005	chr14	79084001	79084500	57	-816	289717
Grpel1	GrpE-like 1, mitochondrial	2.6	0.01	chr14	79104001	79104500	30	-479	79563
Grpel1	GrpE-like 1, mitochondrial	2.1	0.008	chr14	79104501	79105000	16	-979	79563
Hgfac	HGF activator	1.3	0.008	chr14	81662001	81662500	8	88	58947
Rgs12	regulator of G-protein signaling 12	-1.4	0.004	chr14	81743501	81744000	3	-1371	54292
Zfyve28	zinc finger, FYVE domain containing 28	1.5	0.04	chr14	82411001	82411500	5	-943	305454
Ctbp1	C-terminal binding protein 1	1.7	0.002	chr14	83446501	83447000	9	-1166	29382
Ctbp1	C-terminal binding protein 1	1.9	0.002	chr14	83447001	83447500	17	-666	29382
Patz1	POZ (BTB) and AT hook containing zinc finger 1	1.2	0.04	chr14	84201001	84201500	10	164	305471
Rasl10a	RAS-like, family 10, member A	1.4	0.02	chr14	85988001	85988500	9	-1203	364190
Gck	glucokinase	-1.3	0.01	chr14	86849001	86849500	10	-507	24385
Upp1	uridine phosphorylase 1	-2.6	0.01	chr14	89113501	89114000	5	20	289801
Ikzf1	IKAROS family zinc finger 1	1.4	0.01	chr14	91567001	91567500	5	-223	305501
Mir216a	microRNA 216a	-1.7	0.02	chr14	112801501	112802000	4	-511	100314216
Pnpt1	polyribonucleotide nucleotidyltransferase 1	1.8	0.04	chr14	113204001	113204500	3	-1323	360992
Fut11	fucosyltransferase 11 (alpha (1,3) fucosyltransferase)	1.8	0.008	chr15	8137501	8138000	9	-1469	286971
Kcnk5	potassium channel, subfamily K, member 5	1.5	0.02	chr15	8653501	8654000	13	-827	364241
RGD1306063	similar to HT021	-1.1	0.01	chr15	16917001	16917500	13	-930	289928
Fermt2	fermitin family member 2	-1	0.02	chr15	23841501	23842000	13	-1352	289992
Gmfb	glia maturation factor, beta	1.3	0.0007	chr15	27555501	27556000	3	-1374	81661
Tlr11	toll-like receptor 11	2	0.04	chr15	31114001	31114500	5	-480	498491
Olr1635	olfactory receptor 1635	-1.9	0.02	chr15	31486001	31486500	2	-1243	405325
Rnase6	ribonuclease, RNase A family, 6	1.1	0.03	chr15	31891001	31891500	8	-79	305842
Rnase1l2	ribonuclease, RNase A family, 1-like 2 (pancreatic)	-2.5	0.02	chr15	31957501	31958000	3	-592	305844
Rnase13	ribonuclease, RNase A family, 13 (non-active)	1.4	0.04	chr15	32137501	32138000	6	-1264	497194
Mmp14	matrix metallopeptidase 14 (membrane-inserted)	2	0.04	chr15	36960001	36960500	30	-31	81707
Ppp1r3e	protein phosphatase 1, regulatory subunit 3E	1.2	0.0004	chr15	37425001	37425500	10	-1159	691447
Il25	interleukin 25	1.2	0.05	chr15	37483001	37483500	5	-72	501996
Thtpa	thiamine triphosphatase	1.1	0.02	chr15	37641501	37642000	5	-812	305889
Rnf31	ring finger protein 31	2.6	0.01	chr15	38160501	38161000	32	-167	364386
Nfatc4	nuclear factor of activated T-cells, cytoplasmic, calcineurin-dependent 4	1.2	0.007	chr15	38381001	38381500	13	-418	305897
Nfatc4	nuclear factor of activated T-cells, cytoplasmic, calcineurin-dependent 4	1.3	0.0008	chr15	38381501	38382000	22	82	305897
Gzmn	granzyme N	1.2	4e-05	chr15	39041501	39042000	23	-1000	691668
Olr1283	olfactory receptor 1283	1.3	0.05	chr15	39697501	39698000	7	453	315572
Gjb2	gap junction protein, beta 2	1.6	0.02	chr15	41231001	41231500	15	-790	394266
Cryl1	crystallin, lambda 1	-1.8	0.04	chr15	41509501	41510000	16	-308	290277
Lats2	large tumor suppressor 2	1	0.01	chr15	41828501	41829000	11	115	305922
Phf11b	PHD finger protein 11B	1.6	0.0001	chr15	42517501	42518000	4	-928	364393
Phf11	PHD finger protein 11	1.5	0.002	chr15	42544001	42544500	2	-154	361051
Sgcg	sarcoglycan, gamma (dystrophin-associated glycoprotein)	1.9	0.02	chr15	45403001	45403500	8	-1499	305941
Ebpl	emopamil binding protein-like	1.6	0.03	chr15	45495501	45496000	37	-120	361054
Nefm	neurofilament, medium polypeptide	1.6	0.02	chr15	46736001	46736500	12	-545	24588
Nefm	neurofilament, medium polypeptide	2.5	0.02	chr15	46736501	46737000	47	-45	24588
Nefm	neurofilament, medium polypeptide	2.6	0.01	chr15	46737001	46737500	44	455	24588
Defb41	defensin beta 41	-1.4	0.03	chr15	49945001	49945500	7	-480	641650
RGD1565212	similar to 4930578I06Rik protein	1.6	0.03	chr15	51098001	51098500	2	74	498534
Mir124-1	microRNA 124-1	1.3	0.005	chr15	51712501	51713000	21	0	100314291
Scara5	scavenger receptor class A, member 5 (putative)	-1.3	0.03	chr15	52806501	52807000	8	-1268	305974
Adam28	ADAM metallopeptidase domain 28	2.3	0.008	chr15	54158501	54159000	7	209	290344
Stc1	stanniocalcin 1	-1.3	0.003	chr15	54620501	54621000	2	-1479	81801
Tnfrsf10b	tumor necrosis factor receptor superfamily, member 10b	-1.7	0.02	chr15	55160001	55160500	2	-1344	364420
Slc39a14	solute carrier family 39 (zinc transporter), member 14	2.9	0.004	chr15	55753501	55754000	4	-1132	306009
Gfra2	GDNF family receptor alpha 2	-1.2	0.02	chr15	56279501	56280000	22	-1191	25136
Kctd4	potassium channel tetramerization domain containing 4	1.3	0.004	chr15	61718001	61718500	6	-899	691835
Kctd4	potassium channel tetramerization domain containing 4	1.6	0.009	chr15	61718501	61719000	7	-399	691835
Rnf219	ring finger protein 219	-1.1	0.04	chr15	92166501	92167000	6	-803	361088
Slitrk1	SLIT and NTRK-like family, member 1	1	0.02	chr15	96797501	96798000	13	-580	306147
Slitrk5	SLIT and NTRK-like family, member 5	-1.2	0.007	chr15	100299001	100299500	16	-736	306152
Abcc4	ATP-binding cassette, subfamily C (CFTR/MRP), member 4	-2.5	0.02	chr15	107357501	107358000	16	-754	170924
Plac9	placenta-specific 9	1.1	0.02	chr16	3817501	3818000	12	357	361105
Anxa11	annexin A11	1.2	0.001	chr16	3879001	3879500	8	-1298	290527
Prkcd	protein kinase C, delta	1.8	0.01	chr16	6608001	6608500	4	474	170538
Gdf10	growth differentiation factor 10	1.5	0.04	chr16	8571501	8572000	15	381	79216
Dydc2	DPY30 domain containing 2	-1.1	0.03	chr16	18521501	18522000	7	-1163	688422
Plvap	plasmalemma vesicle associated protein	-2.6	0.01	chr16	19780501	19781000	11	-519	56765
Insl3	insulin-like 3	2.4	4e-07	chr16	19981501	19982000	32	-55	114215
Insl3	insulin-like 3	2.2	0.001	chr16	19982001	19982500	9	445	114215
Il12rb1	interleukin 12 receptor, beta 1	-1.2	0.006	chr16	20240001	20240500	9	184	171333
Il12rb1	interleukin 12 receptor, beta 1	-1	0.01	chr16	20240501	20241000	4	-316	171333
Homer3	homer homolog 3 (Drosophila)	1.1	0.04	chr16	20741501	20742000	6	-1071	29548
Slc25a42	solute carrier family 25, member 42	1.9	0.02	chr16	20811001	20811500	13	-1031	689414
Tssk6	testis-specific serine kinase 6	3.3	0.0002	chr16	21190501	21191000	35	21	290670
Lzts1	leucine zipper, putative tumor suppressor 1	2.6	0.01	chr16	22146501	22147000	14	-376	266711
Cpe	carboxypeptidase E	-1.4	0.02	chr16	26784501	26785000	5	-891	25669
Cpe	carboxypeptidase E	-1.5	0.03	chr16	26785001	26785500	9	-391	25669
Sh3rf1	SH3 domain containing ring finger 1	2.1	0.003	chr16	32060501	32061000	12	-70	306417
Sh3rf1	SH3 domain containing ring finger 1	1.5	0.04	chr16	32061001	32061500	9	-570	306417
Galntl6	UDP-N-acetyl-alpha-D-galactosamine:polypeptide N-acetylgalactosaminyltransferase-like 6	2.6	0.01	chr16	34380501	34381000	31	-911	361142
Hmgb2	high mobility group box 2	-1.9	0.02	chr16	35890001	35890500	16	-913	29395
Stox2	storkhead box 2	1.6	0.03	chr16	47837001	47837500	40	-120	306459
Stox2	storkhead box 2	1.2	0.05	chr16	47837501	47838000	27	380	306459
Adam26a	a disintegrin and metallopeptidase domain 26A	2.6	0.01	chr16	51515001	51515500	3	-1062	290763
Dlc1	deleted in liver cancer 1	2.5	0.02	chr16	58878501	58879000	46	88	58834
Mfhas1	malignant fibrous histiocytoma amplified sequence 1	2.1	0.002	chr16	59882001	59882500	32	326	306508
Nrg1	neuregulin 1	2.7	0.007	chr16	62631501	62632000	43	-681	112400
Unc5d	unc-5 homolog D (C. elegans)	3.8	0.002	chr16	66680501	66681000	56	-192	306534
Unc5d	unc-5 homolog D (C. elegans)	2.3	0.008	chr16	66681001	66681500	28	308	306534
Ppapdc1b	phosphatidic acid phosphatase type 2 domain containing 1B	-2	0.04	chr16	70786501	70787000	4	-530	680466
Slc20a2	solute carrier family 20 (phosphate transporter), member 2	1.2	0.02	chr16	74044001	74044500	10	-1340	29502
Defb14	defensin beta 14	-1.6	0.03	chr16	75250001	75250500	3	-1481	641627
Angpt2	angiopoietin 2	2.1	0.02	chr16	75571501	75572000	1	-550	89805
Cdc16	cell division cycle 16	1.4	0.02	chr16	80981001	80981500	6	-318	290875
Adprhl1	ADP-ribosylhydrolase like 1	1.2	0.05	chr16	81103501	81104000	10	-945	290880
Adprhl1	ADP-ribosylhydrolase like 1	1.5	0.03	chr16	81104001	81104500	11	-445	290880
Mcf2l	MCF.2 cell line derived transforming sequence-like	1.2	0.007	chr16	81431001	81431500	27	-351	117020
Mcf2l	MCF.2 cell line derived transforming sequence-like	1	0.03	chr16	81431501	81432000	11	-851	117020
Rab20	RAB20, member RAS oncogene family	1.5	0.003	chr16	82823501	82824000	10	-1160	689377
Rab20	RAB20, member RAS oncogene family	1.8	0.001	chr16	82824001	82824500	19	-660	689377
Fbp1	fructose-1,6-bisphosphatase 1	1.8	0.008	chr17	412001	412500	20	175	24362
Spata31a5	SPATA31 subfamily A, member 5	-1.3	0.05	chr17	2406001	2406500	2	-255	353306
Dapk1	death associated protein kinase 1	1.1	0.01	chr17	6685001	6685500	5	-1331	306722
Ntrk2	neurotrophic tyrosine kinase, receptor, type 2	1.5	0.04	chr17	8464001	8464500	34	256	25054
Gkap1	G kinase anchoring protein 1	1.2	0.03	chr17	8987501	8988000	6	-1384	361202
Cxcl14	chemokine (C-X-C motif) ligand 14	-2.5	0.02	chr17	11269501	11270000	2	-1459	306748
Neurog1	neurogenin 1	4.1	0.0005	chr17	11315501	11316000	51	36	29410
Fam193b	family with sequence similarity 193, member B	2.6	0.001	chr17	11705501	11706000	12	27	498703
Pfn3	profilin 3	2.5	2e-06	chr17	11855501	11856000	39	86	685936
RGD1562963	similar to chromosome 6 open reading frame 52	1.2	0.05	chr17	23581001	23581500	8	-743	498729
Sirt5	sirtuin 5	-1.2	0.01	chr17	25936001	25936500	37	-140	306840
Tfap2a	transcription factor AP-2 alpha	3	0.002	chr17	26597001	26597500	24	412	306862
Fam217a	family with sequence similarity 217, member A	1.8	0.04	chr17	32569001	32569500	26	-879	498735
Fam50b	family with sequence similarity 50, member B	1.3	0.02	chr17	32779501	32780000	9	-1248	306883
Foxc1	forkhead box C1	-1.1	0.02	chr17	35838501	35839000	3	-1061	364706
E2f3	E2F transcription factor 3	2.5	0.003	chr17	37640501	37641000	10	-1104	291105
Aldh5a1	aldehyde dehydrogenase 5 family, member A1	-1.8	0.002	chr17	43999501	44000000	8	-1124	291133
RGD1307443	similar to mKIAA0319 protein	-2.6	0.01	chr17	44095001	44095500	2	-1075	361244
Slc17a2	solute carrier family 17, member 2	1.6	0.03	chr17	45439001	45439500	5	-714	306950
Svil	supervillin	1.6	0.001	chr17	53031501	53032000	10	-812	361256
Hist1h1b	histone cluster 1, H1b	-2	0.001	chr17	58701501	58702000	1	-1345	680522
Gata3	GATA binding protein 3	1.1	0.01	chr17	74116001	74116500	26	305	85471
Echdc3	enoyl CoA hydratase domain containing 3	1.8	0.04	chr17	77651001	77651500	8	-1102	684538
Meig1	meiosis/spermiogenesis associated 1	1.3	0.03	chr17	80460501	80461000	5	-565	679834
Bmi1	Bmi1 polycomb ring finger oncogene	-1	0.002	chr17	87086501	87087000	3	-936	307151
Gpr158	G protein-coupled receptor 158	2.3	0.008	chr17	89902501	89903000	30	322	291352
Acbd5	acyl-CoA binding domain containing 5	2	0.04	chr17	91590001	91590500	18	-1416	307170
Ankrd29	ankyrin repeat domain 29	1.8	0.04	chr18	3684501	3685000	7	422	498823
Aqp4	aquaporin 4	-1.1	0.02	chr18	6736501	6737000	8	-160	25293
Mep1b	meprin 1 beta	1.7	0.004	chr18	14873501	14874000	6	-449	25727
Syt4	synaptotagmin IV	-1.3	0.02	chr18	23903001	23903500	6	-823	64440
Myo7b	myosin VIIb	1.6	0.02	chr18	24539501	24540000	5	-1399	498834
Camk4	calcium/calmodulin-dependent protein kinase IV	1	0.04	chr18	25464001	25464500	7	90	25050
Slc23a1	solute carrier family 23 (ascorbic acid transporter), member 1	1.4	0.01	chr18	28139001	28139500	11	-197	50621
Hbegf	heparin-binding EGF-like growth factor	1.3	0.05	chr18	29046001	29046500	14	495	25433
Hbegf	heparin-binding EGF-like growth factor	2.2	0.01	chr18	29046501	29047000	56	-5	25433
Pcdha5	protocadherin alpha 5	2.1	0.008	chr18	29677001	29677500	7	-267	393087
Pcdhga2	protocadherin gamma subfamily A, 2	2.1	0.02	chr18	30508501	30509000	4	-433	498846
Pcdhga10	protocadherin gamma subfamily A, 10	1.2	0.003	chr18	30590001	30590500	34	340	498849
Pcdhgb7	protocadherin gamma subfamily B, 7	2.6	0.01	chr18	30593501	30594000	7	-596	364844
Pcdh12	protocadherin 12	-1.5	0.0006	chr18	31111501	31112000	8	-622	116808
Spry4	sprouty homolog 4 (Drosophila)	1.7	0.003	chr18	32272001	32272500	23	-509	291610
Dpysl3	dihydropyrimidinase-like 3	2.3	0.002	chr18	37432001	37432500	42	162	25418
Jakmip2	janus kinase and microtubule interacting protein 2	1.8	0.04	chr18	37744001	37744500	8	-661	307479
Mir664-1	microRNA mir-664-1	-1.5	0.03	chr18	46700501	46701000	1	-490	100314170
LOC100174910	glutaredoxin-like protein	-1.4	0.03	chr18	51241001	51241500	6	207	100174910
LOC100174910	glutaredoxin-like protein	-1.6	0.006	chr18	51241501	51242000	2	-293	100174910
Ndst1	N-deacetylase/N-sulfotransferase (heparan glucosaminyl) 1	1	0.01	chr18	55227001	55227500	1	-346	29633
Slc26a2	solute carrier family 26 (anion exchanger), member 2	1.2	0.03	chr18	55766501	55767000	12	-1276	117267
Arhgef37	Rho guanine nucleotide exchange factor (GEF) 37	1.2	0.04	chr18	56100501	56101000	7	-1074	307398
Spink13	serine peptidase inhibitor, Kazal type 13 (putative)	1.6	0.001	chr18	57305501	57306000	4	338	689570
St8sia3	ST8 alpha-N-acetyl-neuraminide alpha-2,8-sialyltransferase 3	4.6	2e-05	chr18	58962501	58963000	40	-94	25547
St8sia3	ST8 alpha-N-acetyl-neuraminide alpha-2,8-sialyltransferase 3	2.3	0.008	chr18	58963001	58963500	32	406	25547
Zfp532	zinc finger protein 532	-1.1	0.04	chr18	60457501	60458000	6	-524	307362
Impa2	inositol (myo)-1(or 4)-monophosphatase 2	1.7	0.003	chr18	62200501	62201000	16	-1025	282636
Loxhd1	lipoxygenase homology domains 1	1.2	0.01	chr18	73324501	73325000	11	-1135	291427
Loxhd1	lipoxygenase homology domains 1	1.1	1e-05	chr18	73325501	73326000	9	-135	291427
Loxhd1	lipoxygenase homology domains 1	1.8	1e-13	chr18	73326001	73326500	21	365	291427
Cdh8	cadherin 8	4.5	4e-05	chr19	6024001	6024500	32	-163	84408
Cdh8	cadherin 8	2.9	0.004	chr19	6024501	6025000	36	337	84408
Ndrg4	NDRG family member 4	2.5	0.02	chr19	9762001	9762500	23	292	64457
Ndrg4	NDRG family member 4	1.2	0.05	chr19	9763001	9763500	8	-708	64457
Gpr56	G protein-coupled receptor 56	-1.1	0.03	chr19	10443501	10444000	4	-1465	260326
Ces1a	carboxylesterase 1A	-1.5	0.01	chr19	26434501	26435000	7	-1324	679817
Ces1a	carboxylesterase 1A	-1.3	0.01	chr19	26435001	26435500	3	-824	679817
Slc6a2	solute carrier family 6 (neurotransmitter transporter), member 2	1.2	0.02	chr19	26529001	26529500	11	-1482	83511
Lpcat2	lysophosphatidylcholine acyltransferase 2	2	0.01	chr19	26627501	26628000	41	-90	100359680
Irx6	iroquois homeobox 6	2.6	0.01	chr19	26819501	26820000	25	-359	307715
Irx3	iroquois homeobox 3	1.9	0.02	chr19	26919501	26920000	42	407	307721
Rbl2	retinoblastoma-like 2	2.1	0.02	chr19	28411501	28412000	5	-831	81758
Adcy7	adenylate cyclase 7	-1.4	0.02	chr19	30753501	30754000	4	-1340	84420
Cbln1	cerebellin 1 precursor	2.5	0.02	chr19	31616501	31617000	30	-1164	498922
Sall1	spalt-like transcription factor 1	4	0.001	chr19	34378001	34378500	44	-1293	307740
Ucp1	uncoupling protein 1 (mitochondrial, proton carrier)	-1	0.01	chr19	35433501	35434000	3	-1229	24860
Elmod2	ELMO/CED-12 domain containing 2	1.8	0.04	chr19	35466001	35466500	5	-851	688581
Rln3	relaxin 3	1.1	0.0004	chr19	36143001	36143500	23	155	266997
Rln3	relaxin 3	-1.5	0.03	chr19	36144501	36145000	8	-1345	266997
Dcaf15	DDB1 and CUL4 associated factor 15	1.2	0.03	chr19	36197501	36198000	11	-748	304653
Syce2	synaptonemal complex central element protein 2	1.4	4e-05	chr19	36958501	36959000	43	-41	364976
Gcdh	glutaryl-CoA dehydrogenase	-2.1	0.02	chr19	36983501	36984000	3	-1158	364975
Hhip	Hedgehog-interacting protein	1.2	0.01	chr19	42428501	42429000	11	-1369	291936
Hsf4	heat shock transcription factor 4	1.4	5e-06	chr19	48090501	48091000	43	-1159	291960
Hsf4	heat shock transcription factor 4	1.4	9e-05	chr19	48091001	48091500	25	-659	291960
Exoc3l1	exocyst complex component 3-like 1	1.7	0.02	chr19	48116501	48117000	5	-110	291961
Slc12a4	solute carrier family 12 (potassium/chloride transporter), member 4	1.3	0.03	chr19	48806501	48807000	12	-863	29501
Slc7a6	solute carrier family 7 (amino acid transporter light chain, y+L system), member 6	-1.1	0.03	chr19	49028001	49028500	5	-1064	307811
Nqo1	NAD(P)H dehydrogenase, quinone 1	-1.1	0.04	chr19	49290501	49291000	3	-1152	24314
Vac14	Vac14 homolog (S. cerevisiae)	1.1	0.05	chr19	51856501	51857000	9	-780	307842
Ist1	increased sodium tolerance 1 homolog (yeast)	-1.6	0.03	chr19	52792501	52793000	6	-973	307833
Aars	alanyl-tRNA synthetase	1.5	0.02	chr19	54041501	54042000	6	-1178	292023
Plcg2	phospholipase C, gamma 2	-1.1	0.005	chr19	60827001	60827500	3	-1200	29337
Mbtps1	membrane-bound transcription factor peptidase, site 1	2.1	0.008	chr19	62955001	62955500	13	-459	89842
Gins2	GINS complex subunit 2 (Psf2 homolog)	2.5	0.02	chr19	64886501	64887000	30	-263	292058
Vps9d1	VPS9 domain containing 1	1	0.03	chr19	66760001	66760500	13	-1237	307923
Fam89a	family with sequence similarity 89, member A	-1	0.005	chr19	68220501	68221000	11	-1218	361441
Sipa1l2	signal-induced proliferation-associated 1 like 2	1.8	0.005	chr19	69099501	69100000	22	-871	361442
Map10	microtubule-associated protein 10	2.1	0.008	chr19	69203501	69204000	45	388	307948
Nrp1	neuropilin 1	2.1	0.02	chr19	71984001	71984500	11	-436	246331
Spata9	spermatogenesis associated 9	-1.5	0.003	chr2	2727501	2728000	2	-525	294594
Olr204	olfactory receptor 204	-2	0.04	chr2	4837501	4838000	2	-172	293351
Serinc5	serine incorporator 5	2	0.01	chr2	41397501	41398000	13	-1063	170907
Papd4	PAP associated domain containing 4	-1.2	0.001	chr2	41996501	41997000	6	-830	361878
Tbca	tubulin folding cofactor A	1.1	0.04	chr2	43661001	43661500	2	-133	366995
Marveld2	MARVEL domain containing 2	2.5	0.02	chr2	49793501	49794000	54	129	365657
Marveld2	MARVEL domain containing 2	1.6	0.03	chr2	49794001	49794500	11	-371	365657
Slc30a5	solute carrier family 30 (zinc transporter), member 5	-1.6	0.004	chr2	50006001	50006500	8	-1495	294698
Pde4d	phosphodiesterase 4D, cAMP-specific	4.1	0.0005	chr2	59724501	59725000	48	106	24627
Pde4d	phosphodiesterase 4D, cAMP-specific	-1.5	0.04	chr2	59859001	59859500	7	-507	24627
Ddx4	DEAD (Asp-Glu-Ala-Asp) box polypeptide 4	1.7	1e-12	chr2	63545501	63546000	37	-94	310090
Ddx4	DEAD (Asp-Glu-Ala-Asp) box polypeptide 4	1.5	3e-05	chr2	63546001	63546500	1	-594	310090
Gpx8	glutathione peroxidase 8	-1.1	0.03	chr2	63945001	63945500	7	-668	294744
Ndufs4	NADH dehydrogenase (ubiquinone) Fe-S protein 4	1.2	0.01	chr2	65516001	65516500	6	-1008	499529
C9	complement component 9	-1.2	0.02	chr2	75517001	75517500	3	-393	117512
Sub1	SUB1 homolog (S. cerevisiae)	-1.2	0.05	chr2	82655001	82655500	8	-904	192269
Fam134b	family with sequence similarity 134, member B	2.3	0.008	chr2	97820501	97821000	10	-656	619558
Sema5a	sema domain, seven thrombospondin repeats (type 1 and type 1-like), transmembrane domain (TM) and short cytoplasmic domain, (semaphorin) 5A	3.8	0.002	chr2	105049501	105050000	32	408	310207
LOC499565	LRRGT00038	-1.3	0.01	chr2	107732001	107732500	3	-400	499565
Stmn2	stathmin-like 2	2	0.04	chr2	115215001	115215500	16	-38	84510
Bhlhe22	basic helix-loop-helix family, member e22	-1.1	0.04	chr2	122425001	122425500	13	-361	365748
Gyg1	glycogenin 1	1	0.01	chr2	124676001	124676500	10	-115	81675
Ghsr	growth hormone secretagogue receptor	1.2	0.04	chr2	132784501	132785000	34	-118	84022
Ghsr	growth hormone secretagogue receptor	2.3	0.008	chr2	132785001	132785500	42	382	84022
Tnik	TRAF2 and NCK interacting kinase	-1	0.04	chr2	133687501	133688000	11	-1229	294917
Samd7	sterile alpha motif domain containing 7	-1.2	0.03	chr2	135953501	135954000	6	-1445	310257
Lrrc34	leucine rich repeat containing 34	-1	0.03	chr2	136066501	136067000	10	462	499589
Egfem1	EGF-like and EMI domain containing 1	2	0.04	chr2	136216501	136217000	46	70	310269
Sox2	SRY (sex determining region Y)-box 2	1.8	0.04	chr2	140809001	140809500	30	-1342	499593
Ankrd50	ankyrin repeat domain 50	1.1	0.04	chr2	144925001	144925500	6	-116	294988
Elf2	E74-like factor 2	-2.2	0.0004	chr2	159809001	159809500	1	-1366	361944
Mgarp	mitochondria-localized glutamic acid-rich protein	2.1	0.02	chr2	159928001	159928500	30	-206	689931
Dclk1	doublecortin-like kinase 1	-1.2	0.03	chr2	164276001	164276500	6	-1027	83825
Mab21l1	mab-21-like 1 (C. elegans)	-1.2	0.006	chr2	164586501	164587000	4	-1034	688394
Gmps	guanine monphosphate synthase	-1.2	0.006	chr2	173938501	173939000	2	-1093	295088
LOC302022	similar to nidogen 2 protein	2.6	0.01	chr2	176179001	176179500	29	50	302022
LOC302022	similar to nidogen 2 protein	2.5	0.02	chr2	176180001	176180500	5	-950	302022
Veph1	ventricular zone expressed PH domain-containing 1	1.4	0.009	chr2	177513501	177514000	8	135	361954
Veph1	ventricular zone expressed PH domain-containing 1	1.5	0.01	chr2	177514001	177514500	6	-365	361954
Sptssb	serine palmitoyltransferase, small subunit B	2.5	0.02	chr2	186049001	186049500	17	33	100362555
Fnip2	folliculin interacting protein 2	-1.9	0.02	chr2	197671001	197671500	7	-926	310538
Tdo2	tryptophan 2,3-dioxygenase	-2.2	0.01	chr2	200324501	200325000	2	-1455	64206
Rbm46	RNA binding motif protein 46	2.4	0.005	chr2	201288501	201289000	55	92	310548
Rps3a	ribosomal protein S3a	2.1	0.02	chr2	204836001	204836500	10	-630	29288
Mab21l2	mab-21-like 2 (C. elegans)	-1.2	0.005	chr2	205252501	205253000	7	-516	680102
Paqr6	progestin and adipoQ receptor family member VI	3.1	0.001	chr2	207140501	207141000	23	41	681021
Lenep	lens epithelial protein	1.1	0.04	chr2	208142001	208142500	5	-302	113917
Tpm3	tropomyosin 3	-2.5	0.02	chr2	208861501	208862000	4	-1330	117557
S100a6	S100 calcium binding protein A6	1.6	0.03	chr2	209441001	209441500	20	-128	85247
Lce1m	late cornified envelope 1M	1.8	0.005	chr2	211535001	211535500	2	263	688413
Kprp	keratinocyte proline-rich protein	-2.7	0.007	chr2	211735001	211735500	2	-65	432393
Riiad1	regulatory subunit of type II PKA R-subunit (RIIa) domain containing 1	1	0.002	chr2	215191501	215192000	17	-596	100270669
Riiad1	regulatory subunit of type II PKA R-subunit (RIIa) domain containing 1	1.1	0.0003	chr2	215192001	215192500	56	-1096	100270669
Bnipl	BCL2/adenovirus E1B 19kD interacting protein like	-2.6	0.01	chr2	215923501	215924000	2	-1193	361994
Ctss	cathepsin S	-1.1	0.03	chr2	217142001	217142500	11	28	50654
Adamtsl4	ADAMTS-like 4	2.1	0.02	chr2	217304501	217305000	17	328	310670
Mrps21	mitochondrial ribosomal protein S21	2.7	0.007	chr2	217472501	217473000	6	256	689432
Vps45	vacuolar protein sorting 45 homolog (S. cerevisiae)	-1	0.007	chr2	217675501	217676000	5	-1470	64516
Pde4dip	phosphodiesterase 4D interacting protein	2.6	0.01	chr2	219479001	219479500	23	-51	64183
Reg4	regenerating islet-derived family, member 4	-1.4	0.02	chr2	219873501	219874000	10	-76	445583
Tspan2	tetraspanin 2	2.5	0.02	chr2	224590501	224591000	39	-252	64521
Sycp1	synaptonemal complex protein 1	1.4	5e-12	chr2	224856501	224857000	33	264	25276
Hipk1	homeodomain interacting protein kinase 1	-1.6	0.02	chr2	225699001	225699500	3	-1462	365895
Bcl2l15	BCL2-like 15	1.3	0.006	chr2	225737501	225738000	9	-172	295337
Rsbn1	round spermatid basic protein 1	-1.7	0.02	chr2	225814501	225815000	4	-1231	310749
Kcnd3	potassium voltage-gated channel, Shal-related subfamily, member 3	2.7	0.007	chr2	227344001	227344500	34	-801	65195
Csf1	colony stimulating factor 1 (macrophage)	-1.2	0.04	chr2	230018501	230019000	3	-806	78965
Gstm3	glutathione S-transferase mu 3	1.3	0.05	chr2	230235501	230236000	9	-378	57298
Henmt1	HEN1 methyltransferase homolog 1 (Arabidopsis)	1.2	0.01	chr2	231214001	231214500	17	-295	100363095
Rwdd3	RWD domain containing 3	1.1	0.04	chr2	242770501	242771000	3	-1386	65026
Abcd3	ATP-binding cassette, subfamily D (ALD), member 3	1.6	0.0002	chr2	243410501	243411000	11	-1151	25270
Tram1l1	translocation associated membrane protein 1-like 1	2.1	0.02	chr2	247895001	247895500	48	-7	310846
LOC691931	hypothetical protein LOC691931	1.4	0.001	chr2	251590001	251590500	10	-1164	691931
Pitx2	paired-like homeodomain 2	-1.4	0.02	chr2	252941501	252942000	14	-1063	54284
Ctbs	chitobiase, di-N-acetyl-	2	0.01	chr2	270833001	270833500	16	413	81652
LOC56764	dnaj-like protein	1.2	0.04	chr2	271032501	271033000	6	-180	56764
Msh4	mutS homolog 4	1.5	1e-06	chr2	278772501	278773000	31	213	295541
Msh4	mutS homolog 4	2.2	1e-09	chr2	278773001	278773500	19	-287	295541
Olr1730	olfactory receptor 1730	2	0.04	chr20	3692001	3692500	4	-205	294187
Olr1749	olfactory receptor 1749	1.3	0.05	chr20	3977501	3978000	3	22	294203
Gabbr1	gamma-aminobutyric acid (GABA) B receptor 1	-2.3	0.008	chr20	4026501	4027000	7	-1324	81657
RT1-M4	RT1 class Ib, locus M4	2.7	0.0001	chr20	4083001	4083500	7	-847	309584
Znrd1	zinc ribbon domain containing 1	1.4	0.02	chr20	4123501	4124000	8	-1481	361784
Rpp21	ribonuclease P/MRP 21 subunit	1.7	0.02	chr20	4544001	4544500	6	-1342	406230
Tubb5	tubulin, beta 5 class I	-1.6	0.02	chr20	5518001	5518500	3	-1300	29214
Ddr1	discoidin domain receptor tyrosine kinase 1	1.6	0.03	chr20	5651501	5652000	12	-403	25678
Sfta2	surfactant associated 2	1.5	0.02	chr20	5702001	5702500	9	377	415052
Col11a2	collagen, type XI, alpha 2	1.3	0.007	chr20	5909001	5909500	18	-244	294279
Col11a2	collagen, type XI, alpha 2	1.7	0.007	chr20	5909501	5910000	13	256	294279
Psmb8	proteasome (prosome, macropain) subunit, beta type, 8	-1.1	0.02	chr20	6070501	6071000	13	394	24968
RT1-Da	RT1 class II, locus Da	-1.4	0.03	chr20	6213501	6214000	2	-997	294269
Tesb	testis specific basic protein	2.5	0.02	chr20	6268001	6268500	4	3	414826
Egfl8	EGF-like-domain, multiple 8	1	0.01	chr20	6459001	6459500	8	189	406166
RT1-CE6	RT1 class I, locus CE6	1.1	0.04	chr20	6758501	6759000	7	-275	415073
RT1-CE11	RT1 class I, locus CE11	-2	0.04	chr20	6780501	6781000	2	-1465	414791
Ltb	lymphotoxin beta (TNF superfamily, member 3)	2.1	0.0007	chr20	6944001	6944500	4	-653	361795
RT1-CE5	RT1 class I, locus CE5	2.8	4e-05	chr20	6972501	6973000	62	384	309607
RT1-CE5	RT1 class I, locus CE5	2.4	3e-05	chr20	6973001	6973500	32	-116	309607
Vwa7	von Willebrand factor A domain containing 7	1.5	0.001	chr20	7080501	7081000	16	-773	309611
Ly6g6f	lymphocyte antigen 6 complex, locus G6F	1.2	0.0006	chr20	7150501	7151000	11	-1249	309609
Prrc2a	proline-rich coiled-coil 2A	1.1	0.01	chr20	7226001	7226500	13	407	294250
Prrc2a	proline-rich coiled-coil 2A	2.1	4e-05	chr20	7226501	7227000	14	-93	294250
Tapbp	TAP binding protein (tapasin)	2.4	1e-06	chr20	7535501	7536000	32	-1132	25217
Tead3	TEA domain family member 3	1.5	0.005	chr20	10132001	10132500	36	-945	294299
Zfand3	zinc finger, AN1-type domain 3	1.1	0.03	chr20	10940501	10941000	1	-1291	361816
Zfand3	zinc finger, AN1-type domain 3	1.3	0.003	chr20	10941001	10941500	12	-791	361816
Glp1r	glucagon-like peptide 1 receptor	1.4	0.01	chr20	11767001	11767500	7	-1263	25051
Tff1	trefoil factor 1	-1	0.002	chr20	12076001	12076500	11	-556	117270
Slc37a1	solute carrier family 37 (glucose-6-phosphate transporter), member 1	2.5	0.02	chr20	12216501	12217000	18	199	294321
Pknox1	PBX/knotted 1 homeobox 1	1.8	0.01	chr20	12522501	12523000	4	361	294322
Fam207a	family with sequence similarity 207, member A	1.5	0.03	chr20	14029501	14030000	7	-954	294333
Pcbp3	poly(rC) binding protein 3	1.5	0.04	chr20	14589001	14589500	5	-976	294336
Pcbp3	poly(rC) binding protein 3	1.5	0.03	chr20	14589501	14590000	23	-476	294336
Col6a2	collagen, type VI, alpha 2	-1	0.006	chr20	14930001	14930500	3	-1275	361821
Dip2a	DIP2 disco-interacting protein 2 homolog A (Drosophila)	1.7	0.02	chr20	15199501	15200000	7	-1417	690211
Smarcb1	SWI/SNF related, matrix associated, actin dependent regulator of chromatin, subfamily b, member 1	1.2	0.02	chr20	15835001	15835500	6	-1027	361825
Susd2	sushi domain containing 2	1.3	0.05	chr20	16152501	16153000	9	-592	294335
Susd2	sushi domain containing 2	1.3	0.05	chr20	16153001	16153500	17	-92	294335
Ggt5	gamma-glutamyltransferase 5	1.1	0.05	chr20	16190501	16191000	20	292	29566
Rhobtb1	Rho-related BTB domain containing 1	1.5	0.03	chr20	22831501	22832000	21	-273	309722
Nrbf2	nuclear receptor binding factor 2	1.1	0.05	chr20	24817501	24818000	6	-1193	58839
Nrbf2	nuclear receptor binding factor 2	1.3	0.02	chr20	24818001	24818500	3	-693	58839
Hdac2	histone deacetylase 2	1.3	0.02	chr20	44835501	44836000	40	-414	84577
Wisp3	WNT1 inducible signaling pathway protein 3	1.7	0.0009	chr20	45979501	45980000	13	453	499461
Snx3	sorting nexin 3	1.2	0.01	chr20	48921501	48922000	5	-1337	684097
Mettl24	methyltransferase like 24	-1.9	0.003	chr20	50352501	50353000	9	-431	499465
Pax8	paired box 8	1.1	0.0006	chr3	1575501	1576000	15	260	81819
Mamdc4	MAM domain containing 4	1.3	0.002	chr3	2777501	2778000	4	-1229	252882
Dnlz	DNL-type zinc finger	1.9	2e-05	chr3	9159501	9160000	32	-377	296587
Mrps2	mitochondrial ribosomal protein S2	1.5	0.005	chr3	12401501	12402000	11	-617	362094
Ppapdc3	phosphatidic acid phosphatase type 2 domain containing 3	2	0.0007	chr3	16467001	16467500	14	106	296635
Slc25a25	solute carrier family 25 (mitochondrial carrier, phosphate carrier), member 25	2.3	0.008	chr3	16801501	16802000	8	-352	246771
Stxbp1	syntaxin binding protein 1	-1.2	0.01	chr3	17223001	17223500	3	-1420	25558
Slc2a8	solute carrier family 2, (facilitated glucose transporter) member 8	1.2	0.02	chr3	17367501	17368000	14	-1241	85256
RGD1564854	similar to divalent cation tolerant protein CUTA	1.1	0.01	chr3	19256001	19256500	10	-101	502617
Gsn	gelsolin	1.7	0.0006	chr3	19799501	19800000	29	-178	296654
Srm	spermidine synthase	2.1	0.0002	chr3	19900001	19900500	49	104	84596
LOC502618	ABO-family member 6	1.2	0.03	chr3	19918501	19919000	5	-1227	502618
Crb2	crumbs homolog 2 (Drosophila)	1	0.02	chr3	27273501	27274000	18	-315	366031
Lrp1b	low density lipoprotein receptor-related protein 1B	2.7	0.007	chr3	32551001	32551500	22	440	311926
Mmadhc	methylmalonic aciduria (cobalamin deficiency) cblD type, with homocystinuria	1.4	0.006	chr3	40915501	40916000	6	-566	362134
LOC499796	LRRGT00012	-1.3	0.02	chr3	41287001	41287500	4	306	499796
Cytip	cytohesin 1 interacting protein	-1	0.01	chr3	49298001	49298500	5	-1415	311047
Upp2	uridine phosphorylase 2	-2.5	0.02	chr3	49922501	49923000	7	32	295620
Dpp4	dipeptidylpeptidase 4	-1.3	0.03	chr3	55039001	55039500	13	-623	25253
Kcnh7	potassium voltage-gated channel, subfamily H (eag-related), member 7	2.2	0.01	chr3	55823501	55824000	13	-850	170739
Fign	fidgetin	3.8	0.002	chr3	56765001	56765500	45	-1087	295649
Scn1a	sodium channel, voltage-gated, type I, alpha	2	0.04	chr3	59135501	59136000	8	-171	81574
Scn7a	sodium channel, voltage-gated, type VII, alpha	-1.1	0.03	chr3	59470001	59470500	1	-678	64155
Hoxd13	homeo box D13	2	0.04	chr3	68056001	68056500	22	-462	288154
Pde11a	phosphodiesterase 11A	2	0.04	chr3	69639001	69639500	5	83	140928
Pde11a	phosphodiesterase 11A	1.3	0.02	chr3	69727001	69727500	17	191	140928
RGD1564319	similar to TF-1 apoptosis related protein 19	1.5	2e-08	chr3	72235001	72235500	20	-66	366089
Smtnl1	smoothelin-like 1	-2	0.01	chr3	78736501	78737000	3	-516	311167
Aplnr	apelin receptor	1.1	0.01	chr3	79052001	79052500	7	131	83518
Olr479	olfactory receptor 479	-1.8	0.04	chr3	80026001	80026500	1	-458	295748
Olr562	olfactory receptor 562	1.8	0.04	chr3	82184001	82184500	3	430	404869
Olr577	olfactory receptor 577	1.2	0.03	chr3	82451001	82451500	2	-852	366108
Nup160	nucleoporin 160	-2.2	0.003	chr3	86203501	86204000	3	-841	311182
Nup160	nucleoporin 160	-1.8	0.008	chr3	86204001	86204500	4	-341	311182
C1qtnf4	C1q and tumor necrosis factor related protein 4	-1.1	0.02	chr3	86421001	86421500	7	-1449	311184
Mdk	midkine	1.1	0.002	chr3	87541501	87542000	29	-454	81517
Lrrc4c	leucine rich repeat containing 4C	-1.7	0.02	chr3	92119001	92119500	9	-295	311236
RGD1309730	similar to RIKEN cDNA B230118H07	1.4	0.01	chr3	97856001	97856500	3	-789	295952
Olr786	olfactory receptor 786	-1.1	0.05	chr3	109838501	109839000	1	-1439	405231
Olr792	olfactory receptor 792	2.5	0.02	chr3	110151001	110151500	3	-1279	296044
Srp14	signal recognition particle 14	1.9	0.02	chr3	116796501	116797000	6	-1469	296076
Ccdc32	coiled-coil domain containing 32	-1.2	0.01	chr3	117367501	117368000	5	-1284	296081
Gchfr	GTP cyclohydrolase I feedback regulator	1.6	0.01	chr3	117525501	117526000	16	-810	171128
Dll4	delta-like 4 (Drosophila)	1.2	0.005	chr3	117684001	117684500	26	-1487	311332
Ndufaf1	NADH dehydrogenase (ubiquinone) complex I, assembly factor 1	-1.2	0.04	chr3	118018001	118018500	3	-563	296086
Ndufaf1	NADH dehydrogenase (ubiquinone) complex I, assembly factor 1	-1.6	0.009	chr3	118018501	118019000	2	-1063	296086
Ganc	glucosidase, alpha; neutral C	2.7	0.007	chr3	118720001	118720500	6	-1395	24382
Bloc1s6	biogenesis of lysosomal organelles complex-1, subunit 6, pallidin	1.7	0.02	chr3	121406001	121406500	3	-1335	317630
Sppl2a	signal peptide peptidase-like 2A	2.5	0.02	chr3	125929501	125930000	24	405	311401
Prom2	prominin 2	2.4	0.0001	chr3	127225501	127226000	25	-94	192211
Prom2	prominin 2	2.8	2e-06	chr3	127226001	127226500	24	406	192211
Tgm3	transglutaminase 3, E polypeptide	1.6	0.02	chr3	127474501	127475000	8	-76	366189
Cpxm1	carboxypeptidase X (M14 family), member 1	1.3	0.01	chr3	129420501	129421000	18	294	296156
Lzts3	leucine zipper, putative tumor suppressor family member 3	1.1	0.01	chr3	129677501	129678000	25	21	280670
Lzts3	leucine zipper, putative tumor suppressor family member 3	1.7	0.001	chr3	129678001	129678500	9	-479	280670
Btbd3	BTB (POZ) domain containing 3	1.8	0.005	chr3	137824501	137825000	10	-507	311462
Snrpb2	small nuclear ribonucleoprotein polypeptide B''	-2.3	0.008	chr3	143579501	143580000	6	-703	362223
Rin2	Ras and Rab interactor 2	2.2	0.01	chr3	146316501	146317000	6	-714	311494
Rin2	Ras and Rab interactor 2	2.1	0.003	chr3	146317001	146317500	8	-214	311494
Nkx2-2	NK2 homeobox 2	-1.8	0.04	chr3	147830501	147831000	21	-1344	366214
Foxa2	forkhead box A2	2.4	0.005	chr3	148793501	148794000	30	264	25099
Andpro	androgen regulated protein	1.3	0.03	chr3	150282001	150282500	5	-1243	25030
Apmap	adipocyte plasma membrane associated protein	-2.1	0.02	chr3	152759001	152759500	3	-1195	366227
Nrsn2	neurensin 2	1.4	0.04	chr3	154199001	154199500	11	383	689978
Defb27	defensin beta 27	-1.2	0.0007	chr3	154480501	154481000	6	-507	641642
Defb27	defensin beta 27	-1.1	0.02	chr3	154481001	154481500	4	-1007	641642
Rem1	RAS (RAD and GEM)-like GTP-binding 1	-1.3	0.02	chr3	154512001	154512500	6	-1456	366232
Hm13	histocompatibility 13	2.1	0.008	chr3	154554501	154555000	10	-430	311545
Tpx2	TPX2, microtubule-associated	1.8	7e-05	chr3	154729501	154730000	9	-1206	311546
Bpifa2f	BPI fold containing family A, member 2F	1.5	0.03	chr3	155901001	155901500	6	-895	54303
Bpifa3	BPI fold containing family A, member 3	1.7	0.0009	chr3	155983001	155983500	10	-1265	690402
Bpifb1	BPI fold containing family B, member 1	1.5	0.03	chr3	156045001	156045500	5	-1044	499926
Necab3	N-terminal EF-hand calcium binding protein 3	2.3	9e-05	chr3	156434501	156435000	24	195	311562
Procr	protein C receptor, endothelial	-1.3	0.03	chr3	157649501	157650000	6	-657	362248
Myl9	myosin, light chain 9, regulatory	1.1	0.05	chr3	158837001	158837500	4	-1008	296313
Dlgap4	discs, large (Drosophila) homolog-associated protein 4	1.2	0.04	chr3	158944501	158945000	12	-632	286930
Epb41l1	erythrocyte membrane protein band 4.1-like 1	1.6	0.03	chr3	159141001	159141500	9	-1479	59317
Snhg11	small nucleolar RNA host gene 11 (non-protein coding)	1.8	0.008	chr3	160742501	160743000	22	384	362256
Snhg11	small nucleolar RNA host gene 11 (non-protein coding)	1.2	0.04	chr3	160743001	160743500	26	-116	362256
Ctnnbl1	catenin, beta like 1	-1.1	0.02	chr3	161390501	161391000	7	-1233	296320
Ptprt	protein tyrosine phosphatase, receptor type, T	1.6	0.03	chr3	164548001	164548500	5	472	362263
Ywhab	tyrosine 3-monooxygenase/tryptophan 5-monooxygenase activation protein, beta	1.2	0.03	chr3	166576501	166577000	9	-1227	56011
Svs6	seminal vesicle secretory protein 6	-2.1	0.02	chr3	166878501	166879000	4	-693	362267
Matn4	matrilin 4	4.1	1e-07	chr3	167033501	167034000	22	185	296358
Matn4	matrilin 4	1.9	1e-05	chr3	167034001	167034500	29	-315	296358
Sdc4	syndecan 4	1.8	0.04	chr3	167071501	167072000	31	-275	24771
Slc2a10	solute carrier family 2 (facilitated glucose transporter), member 10	3.8	0.002	chr3	168363501	168364000	5	-1174	366251
Slc2a10	solute carrier family 2 (facilitated glucose transporter), member 10	2.5	5e-05	chr3	168364001	168364500	3	-674	366251
Snai1	snail family zinc finger 1	2.1	2e-07	chr3	170426001	170426500	44	353	116490
Zfp93	zinc finger protein 93	1.5	0.007	chr3	171834501	171835000	21	-450	296399
Tfap2c	transcription factor AP-2 gamma	1.8	0.04	chr3	176625501	176626000	46	279	362280
Gnas	GNAS complex locus	1.5	2e-07	chr3	178472001	178472500	46	-1278	24896
Gata5	GATA binding protein 5	2	0.04	chr3	181405001	181405500	6	-1046	499951
Htr5a	5-hydroxytryptamine (serotonin) receptor 5A, G protein-coupled	-1.6	0.009	chr4	191501	192000	1	-1361	25689
Olr1232	olfactory receptor 1232	-2.3	0.008	chr4	1426001	1426500	2	-1318	300557
Dpp6	dipeptidylpeptidase 6	3	0.002	chr4	4724001	4724500	41	143	29272
Asic3	acid-sensing (proton-gated) ion channel 3	1.2	0.002	chr4	7304501	7305000	8	-486	286920
LOC100364673	hypercoagulability-related protein-like	-1.5	0.008	chr4	7571001	7571500	2	-685	100364673
Fam126a	family with sequence similarity 126, member A	1.1	0.05	chr4	7669001	7669500	4	-1281	499975
Fgl2	fibrinogen-like 2	-2.1	0.02	chr4	10321501	10322000	4	-442	84586
Magi2	membrane associated guanylate kinase, WW and PDZ domain containing 2	1.6	0.03	chr4	12457501	12458000	8	-1248	113970
Cacna2d1	calcium channel, voltage-dependent, alpha2/delta subunit 1	1.5	0.04	chr4	16106001	16106500	9	-810	25399
Tmem243	transmembrane protein 243, mitochondrial	1.2	0.02	chr4	21852501	21853000	13	-736	499990
Gtpbp10	GTP-binding protein 10 (putative)	1.1	0.03	chr4	25542001	25542500	6	-682	312054
Ccdc132	coiled-coil domain containing 132	-1.5	0.007	chr4	28343501	28344000	7	-768	312083
Tfpi2	tissue factor pathway inhibitor 2	2.8	0.0003	chr4	28860001	28860500	24	46	286926
Dlx5	distal-less homeobox 5	1.6	0.02	chr4	32260001	32260500	7	-662	25431
Ankrd7	ankyrin repeat domain 7	1.4	0.005	chr4	43029001	43029500	6	-81	502733
Cav1	caveolin 1, caveolae protein	1.4	0.006	chr4	45205001	45205500	17	439	25404
Slc13a1	solute carrier family 13 (sodium/sulfate symporter), member 1	-1.1	0.03	chr4	50978501	50979000	1	-478	58980
Iqub	IQ motif and ubiquitin domain containing	2	0.04	chr4	51364501	51365000	7	386	296936
Flnc	filamin C, gamma	-1.2	0.005	chr4	56477501	56478000	2	-496	362332
Mest	mesoderm specific transcript	1.1	7e-05	chr4	57810501	57811000	16	-350	58827
Mest	mesoderm specific transcript	1.6	3e-07	chr4	57811001	57811500	49	150	58827
Rab19	RAB19, member RAS oncogene family	-1.2	0.01	chr4	66972001	66972500	8	-621	500088
Mkrn1	makorin ring finger protein 1	-1.9	0.008	chr4	67014501	67015000	5	-1362	296988
Ssbp1	single-stranded DNA binding protein 1, mitochondrial	2.3	0.008	chr4	133421501	133422000	3	418	54304
Clec5a	C-type lectin domain family 5, member A	2.2	0.01	chr4	133607001	133607500	2	-1	679787
Moxd2	monooxygenase, DBH-like 2	1.2	0.008	chr4	133915001	133915500	4	359	500092
LOC312273	Trypsin V-A	-1.1	0.02	chr4	133983501	133984000	3	462	312273
LOC312273	Trypsin V-A	-2.6	0.0002	chr4	133984001	133984500	3	-38	312273
Try4	trypsin 4	-1.6	0.02	chr4	135404001	135404500	4	-1088	362347
Try4	trypsin 4	-1.4	0.02	chr4	135404501	135405000	7	-588	362347
Try10	trypsin 10	1.2	0.05	chr4	135451501	135452000	5	-302	408247
Prss2	protease, serine, 2	1.6	0.02	chr4	135479501	135480000	6	-1002	25052
LOC500124	similar to RIKEN cDNA 4921507P07	-1.8	0.04	chr4	145038001	145038500	23	284	500124
LOC500124	similar to RIKEN cDNA 4921507P07	-1.2	0.02	chr4	145039501	145040000	5	-1216	500124
Tax1bp1	Tax1 (human T-cell leukemia virus type I) binding protein 1	1.5	0.04	chr4	147440501	147441000	3	-1354	246244
Ggct	gamma-glutamyl cyclotransferase	1.3	0.01	chr4	149851001	149851500	9	-1204	362368
Crhr2	corticotropin releasing hormone receptor 2	-1.1	0.04	chr4	149973001	149973500	7	-1335	64680
Nap1l5	nucleosome assembly protein 1-like 5	1.1	4e-05	chr4	153972001	153972500	33	-11	688843
Eif2ak3	eukaryotic translation initiation factor 2 alpha kinase 3	1.4	0.006	chr4	163427001	163427500	11	-931	29702
Cd8b	CD8b molecule	2.5	0.02	chr4	163963001	163963500	12	-1142	24931
Cd8a	CD8a molecule	2.2	0.01	chr4	164016001	164016500	10	-1382	24930
Tcf7l1	transcription factor 7-like 1 (T-cell specific, HMG-box)	-1.1	0.03	chr4	165428001	165428500	8	-1271	312451
Rtkn	rhotekin	1.4	0.006	chr4	179422501	179423000	38	-1383	297383
Vom1r99	vomeronasal 1 receptor 99	1.5	0.04	chr4	184586501	184587000	5	-63	685880
Rab43	RAB43, member RAS oncogene family	1.4	0.02	chr4	184966001	184966500	20	-614	500249
Slc6a6	solute carrier family 6 (neurotransmitter transporter), member 6	-1.1	0.03	chr4	188247001	188247500	3	-1259	29464
Fam19a4	family with sequence similarity 19 (chemokine (C-C motif)-like), member A4	2.5	0.02	chr4	193933001	193933500	21	325	689043
Eogt	EGF domain-specific O-linked N-acetylglucosamine (GlcNAc) transferase	-1.2	0.03	chr4	194019001	194019500	7	-80	494219
Itpr1	inositol 1,4,5-trisphosphate receptor, type 1	1.3	0.05	chr4	204713501	204714000	14	-1075	25262
Grm7	glutamate receptor, metabotropic 7	2.2	0.01	chr4	205768501	205769000	23	126	81672
Cav3	caveolin 3	1.3	0.01	chr4	207683001	207683500	13	49	29161
Brk1	BRICK1, SCAR/WAVE actin-nucleating complex subunit	-1.7	0.02	chr4	208854001	208854500	1	-1353	679934
RGD1564770	similar to CD69 antigen (p60, early T-cell activation antigen)	1.1	0.02	chr4	211739001	211739500	8	104	500335
RGD1564770	similar to CD69 antigen (p60, early T-cell activation antigen)	1.4	0.02	chr4	211739501	211740000	9	-396	500335
Ly49i5	Ly49 inhibitory receptor 5	-2.5	0.02	chr4	213005001	213005500	2	-835	494211
Ly49s4	Ly49 stimulatory receptor 4	-1.6	0.03	chr4	213170501	213171000	2	-1492	494195
Olr830	olfactory receptor 830	1.7	0.02	chr4	214601501	214602000	8	-663	405210
Cacna1c	calcium channel, voltage-dependent, L type, alpha 1C subunit	1.6	0.03	chr4	217185001	217185500	5	-324	24239
Rad52	RAD52 homolog (S. cerevisiae)	1.8	0.04	chr4	219522501	219523000	4	-918	297561
Ninj2	ninjurin 2	-1.4	0.02	chr4	219722501	219723000	1	-924	59115
Bid	BH3 interacting domain death agonist	1.2	0.04	chr4	220554501	220555000	10	-391	64625
Bid	BH3 interacting domain death agonist	1.1	0.0005	chr4	220555001	220555500	28	-891	64625
Vom2r50	vomeronasal 2 receptor, 50	2.6	0.01	chr4	223497001	223497500	2	-894	500312
C1r	complement component 1, r subcomponent	1.9	0.003	chr4	224143501	224144000	13	-813	312705
Gnb3	guanine nucleotide binding protein (G protein), beta polypeptide 3	1.1	0.0004	chr4	224375501	224376000	6	185	60449
Acrbp	acrosin binding protein	1	0.0008	chr4	224581501	224582000	27	-77	500316
Klrb1c	killer cell lectin-like receptor subfamily B member 1C	2.5	0.02	chr4	227739001	227739500	2	-1087	683758
LOC690326	hypothetical protein LOC690326	1.1	0.0005	chr4	228246001	228246500	15	-123	690326
Tas2r117	taste receptor, type 2, member 117	2.5	0.02	chr4	229515501	229516000	4	491	100310880
Loh12cr1	loss of heterozygosity, 12, chromosomal region 1	1.8	0.04	chr4	232677501	232678000	7	-1160	362452
Pde3a	phosphodiesterase 3A, cGMP inhibited	1.3	0.05	chr4	239658001	239658500	1	-1019	50678
Pde3a	phosphodiesterase 3A, cGMP inhibited	1.5	0.003	chr4	239658501	239659000	3	-519	50678
Pde3a	phosphodiesterase 3A, cGMP inhibited	3.8	0.002	chr4	239659001	239659500	38	-19	50678
Bcat1	branched chain amino acid transaminase 1, cytosolic	2.8	4e-05	chr4	243491001	243491500	29	323	29592
Bcat1	branched chain amino acid transaminase 1, cytosolic	1.8	0.01	chr4	243491501	243492000	38	-177	29592
Sspn	sarcospan	1.3	0.03	chr4	244453501	244454000	19	41	500364
Arntl2	aryl hydrocarbon receptor nuclear translocator-like 2	1.4	0.02	chr4	245260001	245260500	8	-1018	362464
Ppfibp1	PTPRF interacting protein, binding protein 1 (liprin beta 1)	1	0.04	chr4	245465001	245465500	7	-401	312855
Ly96	lymphocyte antigen 96	2.6	0.01	chr5	1985501	1986000	1	-971	448830
Ly96	lymphocyte antigen 96	2.2	0.01	chr5	1986001	1986500	7	-1471	448830
RGD1564053	similar to hypothetical protein	1.1	0.03	chr5	12290001	12290500	7	-1211	500390
Atp6v1h	ATPase, H+ transporting, lysosomal V1 subunit H	-2	0.005	chr5	19151001	19151500	8	-1311	297797
Mos	Moloney sarcoma oncogene	1.5	0.002	chr5	21527001	21527500	19	94	24559
Tmem55a	transmembrane protein 55A	-1.3	0.05	chr5	33078001	33078500	6	-1282	362490
Calb1	calbindin 1	1.7	0.01	chr5	34216501	34217000	12	-1179	83839
Wwp1	WW domain containing E3 ubiquitin protein ligase 1	-2.1	0.02	chr5	38351501	38352000	5	-923	297930
Ttpa	tocopherol (alpha) transfer protein	2.6	0.01	chr5	38660501	38661000	9	-508	25571
Nkain3	Na+/K+ transporting ATPase interacting 3	1.2	0.04	chr5	39462501	39463000	41	495	689576
Gpr63	G protein-coupled receptor 63	-1.8	0.01	chr5	43957001	43957500	3	-1179	297952
Fut9	fucosyltransferase 9 (alpha (1,3) fucosyltransferase)	2.7	0.007	chr5	44863501	44864000	26	-228	84597
Ankrd6	ankyrin repeat domain 6	1.3	0.05	chr5	52752001	52752500	9	206	500430
Spaca1	sperm acrosome associated 1	1.4	7e-12	chr5	54010001	54010500	39	-72	500432
Ccl27	chemokine (C-C motif) ligand 27	2.7	0.0008	chr5	62687501	62688000	26	199	362505
Ccl27	chemokine (C-C motif) ligand 27	2.2	0.0003	chr5	62688001	62688500	11	-301	362505
Cd72	Cd72 molecule	-2.6	0.01	chr5	63476501	63477000	3	-432	313498
Cd72	Cd72 molecule	-1.5	0.01	chr5	63477001	63477500	6	-932	313498
Sit1	signaling threshold regulating transmembrane adaptor 1	1	0.02	chr5	63512501	63513000	7	-619	500449
Tpm2	tropomyosin 2, beta	1.8	0.001	chr5	63550001	63550500	36	-105	500450
Olr836	olfactory receptor 836	-2	0.04	chr5	63790001	63790500	5	-446	298394
Polr1e	polymerase (RNA) I polypeptide E	1.1	0.03	chr5	65080001	65080500	5	-1378	313245
Aldh1b1	aldehyde dehydrogenase 1 family, member B1	1.1	0.01	chr5	65898501	65899000	31	144	298079
Tmeff1	transmembrane protein with EGF-like and two follistatin-like domains 1	1.9	0.008	chr5	68842501	68843000	59	466	63845
Ppp3r2	protein phosphatase 3, regulatory subunit B, beta	1	0.04	chr5	69439001	69439500	6	-1235	29749
Grin3a	glutamate receptor, ionotropic, N-methyl-D-aspartate 3A	1.9	0.02	chr5	69564001	69564500	2	445	191573
Klf4	Kruppel-like factor 4 (gut)	1.9	0.002	chr5	76453001	76453500	17	-1250	114505
Akap2	A kinase (PRKA) anchor protein 2	1.1	0.04	chr5	79083501	79084000	10	400	298024
Lpar1	lysophosphatidic acid receptor 1	1.2	0.03	chr5	79825001	79825500	11	-893	116744
Ptbp3	polypyrimidine tract binding protein 3	1.1	0.05	chr5	80895001	80895500	5	-1428	83515
Zfp37	zinc finger protein 37	2	0.01	chr5	82070501	82071000	17	450	115768
Tle1	transducin-like enhancer of split 1 (E(sp1) homolog, Drosophila)	2.9	0.004	chr5	92701001	92701500	59	-107	362533
Tle1	transducin-like enhancer of split 1 (E(sp1) homolog, Drosophila)	4.7	5e-06	chr5	92701501	92702000	56	-607	362533
Frmd3	FERM domain containing 3	2.6	0.01	chr5	94341501	94342000	40	114	298141
Rasef	RAS and EF hand domain containing	4.6	2e-05	chr5	94480001	94480500	42	-88	298138
Rasef	RAS and EF hand domain containing	2.3	0.008	chr5	94480501	94481000	34	412	298138
Lurap1l	leucine rich adaptor protein 1-like	3.8	0.002	chr5	102512501	102513000	43	46	362535
Usp24	ubiquitin specific peptidase 24	-1.7	0.01	chr5	129742501	129743000	2	-1403	313427
Pcsk9	proprotein convertase subtilisin/kexin type 9	1.3	0.002	chr5	129900001	129900500	35	374	298296
Ttc22	tetratricopeptide repeat domain 22	1.6	0.001	chr5	130071001	130071500	17	-164	298300
Acot11	acyl-CoA thioesterase 11	1.1	0.03	chr5	130239501	130240000	9	-186	100363074
Dmrtb1	DMRT-like family B with proline-rich C-terminal, 1	1.8	1e-19	chr5	131121001	131121500	34	489	313484
Dmrtb1	DMRT-like family B with proline-rich C-terminal, 1	1.9	3e-14	chr5	131121501	131122000	18	-11	313484
Echdc2	enoyl CoA hydratase domain containing 2	-1.2	0.05	chr5	131618001	131618500	3	-907	298381
Gpx7	glutathione peroxidase 7	2.1	0.0003	chr5	131854501	131855000	23	449	298376
Atpaf1	ATP synthase mitochondrial F1 complex assembly factor 1	1.5	0.04	chr5	138424501	138425000	3	-1315	313510
Mast2	microtubule associated serine/threonine kinase 2	1.3	0.05	chr5	139079001	139079500	30	22	313819
Ccdc24	coiled-coil domain containing 24	1	0.04	chr5	140496001	140496500	16	-204	500534
Ccdc24	coiled-coil domain containing 24	-1	0.02	chr5	140497001	140497500	11	-1204	500534
Tie1	tyrosine kinase with immunoglobulin-like and EGF-like domains 1	1.7	4e-06	chr5	141112501	141113000	11	-1163	89806
Olr866	olfactory receptor 866	1.9	0.02	chr5	141630001	141630500	4	239	298475
Zmpste24	zinc metallopeptidase STE24	2.6	0.01	chr5	143810001	143810500	6	-1269	313564
Trit1	tRNA isopentenyltransferase 1	-1.5	0.04	chr5	144502501	144503000	13	-312	362586
Rhbdl2	rhomboid, veinlet-like 2 (Drosophila)	-1.1	0.04	chr5	145279001	145279500	7	-623	298512
Eva1b	eva-1 homolog B	2.1	0.003	chr5	147927501	147928000	6	-1104	362597
Gjb5	gap junction protein, beta 5	2.6	0.01	chr5	149192001	149192500	12	-938	29586
Hmgb4	high-mobility group box 4	1.1	0.03	chr5	150186001	150186500	13	471	685271
RGD1561149	similar to mKIAA1522 protein	1.4	0.01	chr5	151147001	151147500	12	355	500552
LOC681419	retinoblastoma-binding protein 4 pseudogene	1.4	0.02	chr5	151241501	151242000	3	72	681419
Fam229a	family with sequence similarity 229, member A	1.3	0.001	chr5	151413001	151413500	21	-206	500554
Fam229a	family with sequence similarity 229, member A	2.4	1e-05	chr5	151413501	151414000	36	294	500554
Eya3	eyes absent homolog 3 (Drosophila)	1.5	0.04	chr5	154500501	154501000	13	-548	313027
Gpr3	G protein-coupled receptor 3	1.2	0.03	chr5	155063501	155064000	38	-1423	266769
LOC100359977	sialomucin core protein 24-like	1.2	0.003	chr5	155079001	155079500	27	48	100359977
Slc9a1	solute carrier family 9, subfamily A (NHE1, cation proton antiporter 1), member 1	-2	0.04	chr5	155236501	155237000	5	-731	24782
Gpn2	GPN-loop GTPase 2	2.3	0.008	chr5	155495001	155495500	9	-587	362614
Cd52	CD52 molecule	1.3	0.01	chr5	156010001	156010500	5	172	117054
Pdik1l	PDLIM1 interacting kinase 1 like	1.5	0.01	chr5	156266501	156267000	12	-1053	313609
Paqr7	progestin and adipoQ receptor family member VII	1.4	0.005	chr5	156503001	156503500	10	-501	313615
Stpg1	sperm-tail PG-rich repeat containing 1	1.3	0.02	chr5	157611001	157611500	14	-298	500566
Il22ra1	interleukin 22 receptor, alpha 1	1.3	0.03	chr5	157843001	157843500	11	214	362629
Cdc42	cell division cycle 42 (GTP binding protein)	1.5	0.001	chr5	159485501	159486000	15	-626	64465
Cdc42	cell division cycle 42 (GTP binding protein)	1.2	0.006	chr5	159486001	159486500	5	-1126	64465
Igsf21	immunoglobin superfamily, member 21	1.9	0.02	chr5	162453501	162454000	62	351	298591
Sdhb	succinate dehydrogenase complex, subunit B, iron sulfur (Ip)	1.5	0.01	chr5	163196001	163196500	7	-794	298596
Mfap2	microfibrillar-associated protein 2	2	0.0003	chr5	163246001	163246500	18	-203	313662
Mfap2	microfibrillar-associated protein 2	1.4	0.02	chr5	163246501	163247000	16	297	313662
Agmat	agmatine ureohydrolase (agmatinase)	1.3	0.001	chr5	164019001	164019500	13	-33	298607
Agmat	agmatine ureohydrolase (agmatinase)	1.7	1e-06	chr5	164019501	164020000	18	467	298607
Pramef8	PRAME family member 8	1.2	0.01	chr5	165877001	165877500	13	-670	502994
Srm	spermidine synthase	-2	0.04	chr5	169060501	169061000	15	-1018	84596
Apitd1	apoptosis-inducing, TAF9-like domain 1	1.4	0.006	chr5	169606501	169607000	4	-934	100534597
Clstn1	calsyntenin 1	1.1	0.05	chr5	170178001	170178500	11	-1275	313717
Mir34a	microRNA 34a	1.2	0.03	chr5	170731501	170732000	14	-1491	100314015
Errfi1	ERBB receptor feedback inhibitor 1	1.3	0.01	chr5	171528001	171528500	8	-1105	313729
Errfi1	ERBB receptor feedback inhibitor 1	1.1	0.002	chr5	171528501	171529000	12	-605	313729
Gnb1	guanine nucleotide binding protein (G protein), beta polypeptide 1	-1	0.03	chr5	176409001	176409500	1	-1380	24400
Mmp23	matrix metallopeptidase 23	2.2	0.01	chr5	176558001	176558500	14	-1097	94339
Mxra8	matrix-remodelling associated 8	1.4	0.02	chr5	176763501	176764000	3	-433	313770
Mxra8	matrix-remodelling associated 8	1	0.01	chr5	176764001	176764500	12	67	313770
Fam132a	family with sequence similarity 132, member A	2.1	0.02	chr5	176866001	176866500	5	-270	313774
Fam132a	family with sequence similarity 132, member A	1.1	0.02	chr5	176866501	176867000	19	230	313774
Ttll10	tubulin tyrosine ligase-like family, member 10	1.6	0.0007	chr5	176958501	176959000	9	257	298692
Ttll10	tubulin tyrosine ligase-like family, member 10	1.8	0.008	chr5	176959001	176959500	3	-243	298692
Isg15	ISG15 ubiquitin-like modifier	-2.9	0.004	chr5	177099501	177100000	2	216	298693
Plekhn1	pleckstrin homology domain containing, family N member 1	1.6	0.03	chr5	177127501	177128000	4	194	298694
Fez2	fasciculation and elongation protein zeta 2 (zygin II)	-1.2	0.01	chr6	996001	996500	8	-825	94269
Tmem178a	transmembrane protein 178A	2.1	4e-05	chr6	3624501	3625000	21	-454	362691
Prkce	protein kinase C, epsilon	2.1	0.008	chr6	9404501	9405000	37	195	29340
Mcfd2	multiple coagulation factor deficiency 2	1.4	0.001	chr6	20888001	20888500	7	-982	246117
Epcam	epithelial cell adhesion molecule	2.9	0.004	chr6	21279501	21280000	46	327	171577
Gtf2a1l	general transcription factor IIA, 1-like	1.1	8e-05	chr6	22378001	22378500	20	-266	316711
Gtf2a1l	general transcription factor IIA, 1-like	1.9	4e-08	chr6	22378501	22379000	14	234	316711
Lhcgr	luteinizing hormone/choriogonadotropin receptor	2.4	0.0001	chr6	22516001	22516500	23	179	25477
Cwf19l2	CWF19-like 2, cell cycle control (S. pombe)	-2	0.01	chr6	28867501	28868000	1	-965	362804
Krtcap3	keratinocyte associated protein 3	1.3	6e-06	chr6	36305501	36306000	49	147	683980
Zfp513	zinc finger protein 513	1	0.03	chr6	36354501	36355000	7	-1219	313913
Zfp513	zinc finger protein 513	1.1	0.001	chr6	36355001	36355500	14	-719	313913
RGD1559683	similar to RIKEN cDNA 1700001C02	1.5	0.0004	chr6	37137001	37137500	12	-887	500620
Otof	otoferlin	2.5	0.003	chr6	37141001	37141500	3	473	84573
Drc1	dynein regulatory complex subunit 1 homolog (Chlamydomonas)	1.1	0.009	chr6	37272001	37272500	26	78	362712
Hadhb	hydroxyacyl-CoA dehydrogenase/3-ketoacyl-CoA thiolase/enoyl-CoA hydratase (trifunctional protein), beta subunit	-1.2	0.02	chr6	37394501	37395000	1	-1093	171155
Gareml	GRB2 associated, regulator of MAPK1-like	2.4	0.0002	chr6	37454001	37454500	19	-504	362801
Gareml	GRB2 associated, regulator of MAPK1-like	1.1	0.03	chr6	37454501	37455000	12	-1004	362801
Dnmt3a	DNA (cytosine-5-)-methyltransferase 3 alpha	1.4	7e-05	chr6	38045001	38045500	9	291	444984
Adcy3	adenylate cyclase 3	-1.1	0.03	chr6	38376501	38377000	6	-1309	64508
Pfn4	profilin family, member 4	-2	0.04	chr6	39848501	39849000	18	-486	494222
Sdc1	syndecan 1	1.6	0.02	chr6	43666501	43667000	7	-693	25216
Sdc1	syndecan 1	2.1	0.008	chr6	43667001	43667500	34	-193	25216
Wdr35l	WD repeat domain 35-like	1.4	0.04	chr6	43875001	43875500	31	-220	503018
Osr1	odd-skipped related transciption factor 1	2.5	0.02	chr6	45083001	45083500	8	-711	298878
Dgkb	diacylglycerol kinase, beta	2.2	0.01	chr6	67112501	67113000	13	-695	54248
Dgkb	diacylglycerol kinase, beta	2.2	0.01	chr6	67113001	67113500	17	-195	54248
G2e3	G2/M-phase specific E3 ubiquitin protein ligase	2.1	0.008	chr6	81655001	81655500	13	-766	299002
Mis18bp1	MIS18 binding protein 1	2.2	0.005	chr6	96414501	96415000	6	-1487	689296
Pole2	polymerase (DNA directed), epsilon 2, accessory subunit	-1.8	0.04	chr6	100978501	100979000	4	-848	299112
Arf6	ADP-ribosylation factor 6	3.6	3e-05	chr6	101150001	101150500	68	-177	79121
Pygl	phosphorylase, glycogen, liver	1.6	8e-08	chr6	102091501	102092000	20	-632	64035
L3hypdh	L-3-hydroxyproline dehydratase (trans-)	5.1	9e-08	chr6	104279001	104279500	47	316	314214
Rhoj	ras homolog family member J	-1.2	0.03	chr6	107702001	107702500	12	-686	299145
Coq6	coenzyme Q6 monooxygenase	2	0.04	chr6	117470501	117471000	5	-796	299195
Acot5	acyl-CoA thioesterase 5	1.1	0.02	chr6	117994501	117995000	9	-507	503049
Flvcr2	feline leukemia virus subgroup C cellular receptor family, member 2	1.9	0.002	chr6	118926001	118926500	22	189	314323
Gpatch2l	G patch domain containing 2-like	-1.4	0.03	chr6	119399001	119399500	4	-866	314325
Sel1l	sel-1 suppressor of lin-12-like (C. elegans)	-1.2	0.01	chr6	124869001	124869500	6	-972	314352
Gpr65	G-protein coupled receptor 65	1.1	0.03	chr6	131470001	131470500	12	108	299242
Psmc1	proteasome (prosome, macropain) 26S subunit, ATPase, 1	-1.5	0.04	chr6	133350001	133350500	11	-327	117263
Fbln5	fibulin 5	1.1	0.009	chr6	134936501	134937000	8	-898	29158
Fbln5	fibulin 5	1	0.008	chr6	134937001	134937500	7	-1398	29158
Lgmn	legumain	1.6	0.002	chr6	135518501	135519000	12	168	63865
Serpina6	serpin peptidase inhibitor, clade A (alpha-1 antiproteinase, antitrypsin), member 6	-1.5	0.005	chr6	136754001	136754500	8	-1301	299270
Serpina11	serpin peptidase inhibitor, clade A (alpha-1 antiproteinase, antitrypsin), member 11	2.3	0.008	chr6	136872501	136873000	8	-1030	362774
Serpina12	serpin peptidase inhibitor, clade A (alpha-1 antiproteinase, antitrypsin), member 12	-1.1	0.01	chr6	136929501	136930000	7	448	191570
Glrx5	glutaredoxin 5	-1.2	0.04	chr6	137946501	137947000	11	-1124	362776
Mir1188	microRNA mir-1188	1	0.04	chr6	142895501	142896000	7	3	100526588
Dio3	deiodinase, iodothyronine, type III	1.7	0.01	chr6	143766501	143767000	36	228	29475
Amn	amnion associated transmembrane protein	1.5	0.02	chr6	144691001	144691500	8	-1231	314459
Tmem179	transmembrane protein 179	3.3	0.0003	chr6	146092501	146093000	53	49	314472
Mta1	metastasis associated 1	-1.5	0.03	chr6	146917501	146918000	4	-1162	64520
Sp8	Sp8 transcription factor	1.4	0.02	chr6	155693501	155694000	21	320	299499
Rbms2	RNA binding motif, single stranded interacting protein 2	-1.5	0.04	chr7	2568501	2569000	9	-782	288771
Dgka	diacylglycerol kinase, alpha	-1.6	0.03	chr7	3142501	3143000	9	-524	140866
Olr877	olfactory receptor 877	4	0.001	chr7	3436501	3437000	9	-1053	404956
Olr1060	olfactory receptor 1060	-2.7	0.007	chr7	9220001	9220500	2	-672	404904
Eef2	eukaryotic translation elongation factor 2	1.8	0.001	chr7	11574501	11575000	10	-574	29565
Eef2	eukaryotic translation elongation factor 2	1.5	0.004	chr7	11575001	11575500	18	-1074	29565
Lingo3	leucine rich repeat and Ig domain containing 3	2.5	0.02	chr7	11905001	11905500	41	243	690755
Mob3a	MOB kinase activator 3A	1.4	0.009	chr7	12044501	12045000	9	-1444	362833
Mob3a	MOB kinase activator 3A	2.5	0.003	chr7	12045001	12045500	21	-944	362833
Adat3	adenosine deaminase, tRNA-specific 3	1.7	2e-13	chr7	12145501	12146000	44	428	100125374
Mbd3	methyl-CpG binding domain protein 3	2.4	0.005	chr7	12347501	12348000	10	-1350	362834
Pcsk4	proprotein convertase subtilisin/kexin type 4	1.2	0.04	chr7	12417001	12417500	20	-42	171085
RGD1359127	similar to RIKEN cDNA 2310011J03	1.2	7e-05	chr7	12424501	12425000	19	-1431	299612
RGD1562114	RGD1562114	1.7	0.007	chr7	12570001	12570500	19	-236	500795
RGD1562114	RGD1562114	1.6	5e-10	chr7	12570501	12571000	30	-736	500795
RGD1562114	RGD1562114	1.1	2e-07	chr7	12571001	12571500	30	-1236	500795
Arid3a	AT rich interactive domain 3A (Bright like)	1.1	3e-05	chr7	12767501	12768000	20	341	314616
Arid3a	AT rich interactive domain 3A (Bright like)	-1.9	0.02	chr7	12769001	12769500	6	-1159	314616
Kiss1r	KISS1 receptor	3.3	0.0003	chr7	12779001	12779500	35	165	78976
Kiss1r	KISS1 receptor	1.9	0.0004	chr7	12779501	12780000	22	-335	78976
Ptbp1	polypyrimidine tract binding protein 1	1.7	0.01	chr7	12844001	12844500	19	-806	29497
Abca7	ATP-binding cassette, subfamily A (ABC1), member 7	1.5	0.01	chr7	12930501	12931000	22	232	299609
Giot1	gonadotropin inducible ovarian transcription factor 1	-1.4	0.01	chr7	13469501	13470000	8	-453	171090
Giot1	gonadotropin inducible ovarian transcription factor 1	-1.5	0.04	chr7	13470001	13470500	2	-953	171090
Olr1075	olfactory receptor 1075	1	0.04	chr7	13608501	13609000	7	-76	299596
Slc1a6	solute carrier family 1 (high affinity aspartate/glutamate transporter), member 6	3.8	0.002	chr7	13921501	13922000	38	75	84012
Cyp4f6	cytochrome P450, family 4, subfamily f, polypeptide 6	1.2	0.03	chr7	15384001	15384500	16	-160	266689
Olr1092	olfactory receptor 1092	-1.4	0.03	chr7	15873501	15874000	2	-1039	299570
Olr932	olfactory receptor 932	-1.9	0.02	chr7	16596501	16597000	2	327	366802
Ckap4	cytoskeleton-associated protein 4	2.5	0.003	chr7	25085001	25085500	17	346	362859
Nt5dc3	5'-nucleotidase domain containing 3	4	0.001	chr7	27429501	27430000	13	-813	691922
Dram1	DNA-damage regulated autophagy modulator 1	-2.1	0.02	chr7	29041001	29041500	4	-764	679937
Dram1	DNA-damage regulated autophagy modulator 1	-2.3	0.008	chr7	29041501	29042000	5	-1264	679937
Mybpc1	myosin binding protein C, slow type	-1.2	0.05	chr7	29278001	29278500	2	-554	362867
Utp20	UTP20, small subunit (SSU) processome component, homolog (yeast)	1.3	0.01	chr7	29481001	29481500	9	-1257	314713
Slc5a8	solute carrier family 5 (sodium/monocarboxylate cotransporter), member 8	2.2	0.01	chr7	29537001	29537500	35	-423	500820
Slc5a8	solute carrier family 5 (sodium/monocarboxylate cotransporter), member 8	3	0.002	chr7	29537501	29538000	44	77	500820
Ntn4	netrin 4	1.3	0.02	chr7	34598501	34599000	30	-332	299737
Usp44	ubiquitin specific peptidase 44	1.6	0.03	chr7	34773501	34774000	7	124	314746
Lgr5	leucine rich repeat containing G protein coupled receptor 5	-1.1	0.03	chr7	58597501	58598000	5	-1498	299802
Lyc2	lysozyme C type 2	1.9	0.02	chr7	60318001	60318500	5	224	688047
Tmem5	transmembrane protein 5	1.3	0.0004	chr7	64562501	64563000	13	-624	299841
Mon2	MON2 homolog (S. cerevisiae)	2.2	0.0004	chr7	66913501	66914000	10	-1345	314894
Ppm1h	protein phosphatase, Mg2+/Mn2+ dependent, 1H	1.5	0.01	chr7	67311001	67311500	18	-479	314897
Slc16a7	solute carrier family 16 (monocarboxylate transporter), member 7	3.3	0.0002	chr7	68744501	68745000	10	-69	29735
Slc16a7	solute carrier family 16 (monocarboxylate transporter), member 7	1.4	0.002	chr7	68745001	68745500	18	-569	29735
Agap2	ArfGAP with GTPase domain, ankyrin repeat and PH domain 2	1.7	2e-05	chr7	70541501	70542000	22	-764	65218
Agap2	ArfGAP with GTPase domain, ankyrin repeat and PH domain 2	2	9e-07	chr7	70542001	70542500	32	-264	65218
Agap2	ArfGAP with GTPase domain, ankyrin repeat and PH domain 2	5.6	1e-10	chr7	70542501	70543000	62	236	65218
Os9	osteosarcoma amplified 9	1.1	0.02	chr7	70586001	70586500	4	-1435	362891
Gli1	GLI family zinc finger 1	1.6	0.02	chr7	70804001	70804500	7	-8	140589
Myo1a	myosin IA	-2	0.04	chr7	71176001	71176500	5	-835	299509
Rdh16	retinol dehydrogenase 16 (all-trans)	-1.1	0.05	chr7	71229501	71230000	7	-1068	299511
Ncald	neurocalcin delta	-1.5	0.008	chr7	76415501	76416000	2	-1126	553106
Rrm2b	ribonucleotide reductase M2 B (TP53 inducible)	2	0.04	chr7	76898501	76899000	9	-654	299976
Dpys	dihydropyrimidinase	-2	0.01	chr7	78874001	78874500	5	-636	65135
Zfpm2	zinc finger protein, multitype 2	2.5	0.003	chr7	79492001	79492500	47	365	314930
Kcnv1	potassium channel, subfamily V, member 1	2.1	0.02	chr7	84037501	84038000	37	-28	60326
Rad21	RAD21 homolog (S. pombe)	1.4	0.04	chr7	92183001	92183500	8	-502	314949
Adcy8	adenylate cyclase 8 (brain)	4	0.001	chr7	105540001	105540500	34	200	29241
Ly6i	lymphocyte antigen 6 complex, locus I	1.6	0.01	chr7	116321501	116322000	8	-1217	246138
Naprt1	nicotinate phosphoribosyltransferase domain containing 1	2	0.001	chr7	116818001	116818500	30	152	315085
Scx	scleraxis	1.1	0.03	chr7	117506501	117507000	40	45	680712
Dgat1	diacylglycerol O-acyltransferase 1	1.3	0.02	chr7	117565501	117566000	5	-1388	84497
Slc39a4	solute carrier family 39 (zinc transporter), member 4	2	0.01	chr7	117667501	117668000	17	235	300051
Gpt	glutamic-pyruvate transaminase (alanine aminotransferase)	2	0.04	chr7	117746001	117746500	3	-811	81670
Gpt	glutamic-pyruvate transaminase (alanine aminotransferase)	1.5	0.03	chr7	117746501	117747000	7	-311	81670
Lrrc24	leucine rich repeat containing 24	2.1	0.002	chr7	117774501	117775000	33	99	362945
Foxred2	FAD-dependent oxidoreductase domain containing 2	1.2	0.02	chr7	119181001	119181500	9	-1252	315112
Tst	thiosulfate sulfurtransferase	1.1	0.03	chr7	119613001	119613500	18	496	25274
Kctd17	potassium channel tetramerization domain containing 17	2	0.01	chr7	119638001	119638500	30	368	300317
Tomm22	translocase of outer mitochondrial membrane 22 homolog (yeast)	-1.2	0.03	chr7	120891001	120891500	3	-1056	300075
Mir1249	microRNA mir-1249	1.1	0.02	chr7	125575501	125576000	7	-317	100526607
Ribc2	RIB43A domain with coiled-coils 2	1.3	0.007	chr7	125742501	125743000	26	162	300122
Fbln1	fibulin 1	-2.2	0.01	chr7	125810001	125810500	6	-445	315191
Atxn10	ataxin 10	2.6	0.01	chr7	125942001	125942500	40	-45	170821
Hdac10	histone deacetylase 10	2.9	0.004	chr7	129793501	129794000	4	-525	362981
Mapk12	mitogen-activated protein kinase 12	1.8	0.04	chr7	129806501	129807000	11	-1089	60352
Cpt1b	carnitine palmitoyltransferase 1b, muscle	1.3	2e-07	chr7	130088501	130089000	28	332	25756
Cpt1b	carnitine palmitoyltransferase 1b, muscle	1.8	2e-05	chr7	130090001	130090500	9	-1168	25756
Chkb	choline kinase beta	1	0.04	chr7	130094001	130094500	9	-1243	29367
Prickle1	prickle homolog 1 (Drosophila)	-1.7	0.01	chr7	134389501	134390000	13	-305	315259
Nell2	NEL-like 2 (chicken)	1.1	0.03	chr7	136495501	136496000	4	-1110	81734
Scn8a	sodium channel, voltage gated, type VIII, alpha subunit	1.3	0.02	chr7	140376001	140376500	9	-787	29710
Krt83	keratin 83	1.1	0.0006	chr7	140887001	140887500	25	-172	681126
Krt75	keratin 75	1.1	0.01	chr7	141028501	141029000	18	-150	300247
Krt72	keratin 72	1.6	9e-11	chr7	141190501	141191000	29	221	406227
Krt8	keratin 8	1.6	2e-07	chr7	141400001	141400500	26	206	25626
Igfbp6	insulin-like growth factor binding protein 6	1.1	0.0002	chr7	141546001	141546500	27	16	25641
Itgb7	integrin, beta 7	1.2	0.01	chr7	141631501	141632000	11	-1264	25713
Npff	neuropeptide FF-amide peptide precursor	-1.2	0.04	chr7	141921001	141921500	3	-1383	60337
Mir615	microRNA mir-615	1.8	0.001	chr7	142420001	142420500	32	-125	100314129
Gucy1a2	guanylate cyclase 1, soluble, alpha 2	2.1	0.008	chr8	417501	418000	30	231	66012
Pdgfd	platelet derived growth factor D	-1.6	0.02	chr8	4453501	4454000	3	-759	66018
Cntn5	contactin 5	-1.7	0.007	chr8	8501501	8502000	8	-585	114589
RGD1561795	similar to RIKEN cDNA 1700012B09	-1.1	0.02	chr8	13232001	13232500	6	-818	500945
Gpr83	G protein-coupled receptor 83	2.4	0.001	chr8	13306001	13306500	39	21	140595
Ccdc67	coiled-coil domain containing 67	1.4	0.02	chr8	14252001	14252500	13	188	315438
Ccdc67	coiled-coil domain containing 67	3.2	0.0006	chr8	14252501	14253000	14	-312	315438
Olr1125	olfactory receptor 1125	-1.2	0.01	chr8	18913001	18913500	3	-604	405180
Olr1125	olfactory receptor 1125	-2	0.0002	chr8	18913501	18914000	3	-104	405180
Olr1191	olfactory receptor 1191	2.5	0.02	chr8	21335501	21336000	6	323	405336
Ap1m2	adaptor-related protein complex 1, mu 2 subunit	1.1	0.0005	chr8	22391001	22391500	35	-73	367038
Ap1m2	adaptor-related protein complex 1, mu 2 subunit	-1.6	0.009	chr8	22392001	22392500	18	-1073	367038
Slc44a2	solute carrier family 44 (choline transporter), member 2	1.5	0.02	chr8	22422501	22423000	19	-111	363024
Dock6	dedicator of cytokinesis 6	3	0.002	chr8	22928501	22929000	45	185	367039
Zfp653	zinc finger protein 653	2	0.04	chr8	23140501	23141000	5	-1088	300446
Ntm	neurotrimin	-2.7	0.007	chr8	30512001	30512500	8	-811	50864
Ntm	neurotrimin	-1.1	0.02	chr8	30512501	30513000	12	-1311	50864
Aplp2	amyloid beta (A4) precursor-like protein 2	-2	0.04	chr8	32354001	32354500	2	-613	64312
Pus3	pseudouridylate synthase 3	-3.8	0.002	chr8	36783001	36783500	1	-212	315554
Acrv1	acrosomal vesicle protein 1	1.2	0.03	chr8	39167001	39167500	6	-598	60353
Fez1	fasciculation and elongation protein zeta 1 (zygin I)	1.6	0.02	chr8	39306001	39306500	6	-1403	81730
Olr1305	olfactory receptor 1305	-2	0.04	chr8	43237501	43238000	1	-1352	405311
Crtam	cytotoxic and regulatory T cell molecule	1.6	0.03	chr8	43694001	43694500	10	214	300649
Arhgef12	Rho guanine nucleotide exchange factor (GEF) 12	1.5	0.04	chr8	45865001	45865500	12	-1413	367072
Thy1	Thy-1 cell surface antigen	-2	0.002	chr8	46997001	46997500	6	-1372	24832
Pdzd3	PDZ domain containing 3	-1.8	0.04	chr8	47200501	47201000	5	172	500986
Nlrx1	NLR family member X1	1.9	0.02	chr8	47217501	47218000	15	355	315599
Upk2	uroplakin 2	-1.5	0.005	chr8	47395001	47395500	4	-1383	689093
Dscaml1	Down syndrome cell adhesion molecule-like 1	1.9	0.002	chr8	48362501	48363000	13	-642	315615
Drd2	dopamine receptor D2	1.1	0.02	chr8	52296501	52297000	5	-1346	24318
Fdx1	ferredoxin 1	1.5	0.03	chr8	54978001	54978500	7	-1029	29189
RGD1311251	similar to RIKEN cDNA 4930550C14	-1.9	0.02	chr8	56564501	56565000	2	-1078	315665
RGD1311251	similar to RIKEN cDNA 4930550C14	2.5	0.003	chr8	56565501	56566000	15	-78	315665
RGD1311251	similar to RIKEN cDNA 4930550C14	1	0.04	chr8	56566001	56566500	13	422	315665
Cspg4	chondroitin sulfate proteoglycan 4	1.8	0.04	chr8	60100501	60101000	7	-409	81651
Cspg4	chondroitin sulfate proteoglycan 4	2.5	0.0006	chr8	60101001	60101500	24	91	81651
Ppcdc	phosphopantothenoylcysteine decarboxylase	-1.1	0.05	chr8	60673001	60673500	5	-126	363069
Zfp202	zinc finger protein 202	-2	0.01	chr8	61490001	61490500	5	-550	500981
Zfp202	zinc finger protein 202	2	0.01	chr8	61490501	61491000	5	-1050	500981
Olr1328	olfactory receptor 1328	-3.8	0.002	chr8	61757001	61757500	1	-570	367067
Calml4	calmodulin-like 4	1.1	0.03	chr8	67481001	67481500	10	-775	691455
Rasl12	RAS-like, family 12	2	0.01	chr8	70608001	70608500	12	376	315762
Pygo1	pygopus 1	2.5	0.0006	chr8	73483001	73483500	18	-1012	691857
Gtf2a2	general transcription factor IIA, 2	-1.6	0.03	chr8	76649501	76650000	3	182	83828
Mapk6	mitogen-activated protein kinase 6	-1.4	0.002	chr8	81955001	81955500	7	-1055	58840
Senp6	SUMO1/sentrin specific peptidase 6	1.8	0.04	chr8	87025501	87026000	48	433	300860
Hmgn3	high mobility group nucleosomal binding domain 3	-2	0.04	chr8	90189001	90189500	5	-1453	113990
Sh3bgrl2	SH3 domain binding glutamic acid-rich protein like 2	4	0.001	chr8	90589001	90589500	55	-10	501026
Sh3bgrl2	SH3 domain binding glutamic acid-rich protein like 2	2.5	0.02	chr8	90589501	90590000	22	490	501026
Bckdhb	branched chain keto acid dehydrogenase E1, beta polypeptide	1.9	0.02	chr8	90981001	90981500	6	-1268	29711
Plscr5	phospholipid scramblase family, member 5	-1.1	0.01	chr8	99046501	99047000	8	-474	501036
Paqr9	progestin and adipoQ receptor family member IX	3.5	4e-09	chr8	102796001	102796500	42	486	315904
LOC501038	Ab2-060	1.6	0.009	chr8	102800001	102800500	10	-847	501038
Acpl2	acid phosphatase-like 2	-1.3	0.008	chr8	104238001	104238500	6	-1053	315939
Rbp1	retinol binding protein 1, cellular	1.4	0.04	chr8	105890001	105890500	9	-909	25056
Sox14	SRY (sex determining region Y)-box 14	2	0.04	chr8	107534501	107535000	21	-1180	300954
Ephb1	Eph receptor B1	3.1	0.001	chr8	110218001	110218500	49	77	24338
Cep63	centrosomal protein 63	1	0.04	chr8	110506501	110507000	7	-1342	300963
Slco2a1	solute carrier organic anion transporter family, member 2a1	-1.4	0.03	chr8	110885001	110885500	9	-1063	24546
RGD1310507	similar to RIKEN cDNA 1300017J02	1.3	0.01	chr8	111155001	111155500	9	-925	315963
Cdv3	carnitine deficiency-associated gene expressed in ventricle 3 homolog (mouse)	1.5	0.008	chr8	111243001	111243500	13	-1015	315970
Cpne4	copine IV	-1.4	0.03	chr8	112490001	112490500	3	-1175	367160
LOC688828	similar to Nucleoside diphosphate-linked moiety X motif 16 (Nudix motif 16)	-1.8	0.04	chr8	113076501	113077000	3	-921	688828
LOC688828	similar to Nucleoside diphosphate-linked moiety X motif 16 (Nudix motif 16)	-1.8	0.04	chr8	113077001	113077500	2	-1421	688828
Iqcf6	IQ motif containing F6	-1	0.04	chr8	114688501	114689000	6	271	503229
Gmppb	GDP-mannose pyrophosphorylase B	2	0.04	chr8	116180001	116180500	19	-751	363145
LOC680045	hypothetical protein LOC680045	-1.4	0.02	chr8	116565001	116565500	2	-702	680045
LOC680045	hypothetical protein LOC680045	-1.5	0.04	chr8	116565501	116566000	6	-202	680045
Klhdc8b	kelch domain containing 8B	-1.7	0.01	chr8	116582501	116583000	6	-1385	306589
Wdr6	WD repeat domain 6	4.1	0.0005	chr8	116709501	116710000	19	-487	301007
Col7a1	collagen, type VII, alpha 1	2.3	0.0004	chr8	117046001	117046500	25	-100	301012
Cdc25a	cell division cycle 25A	-1.1	0.02	chr8	117304501	117305000	4	-1206	171102
Nradd	neurotrophin receptor associated death domain	1.8	0.0001	chr8	118234501	118235000	21	-3	246143
Lrrfip2	leucine rich repeat (in FLII) interacting protein 2	-1.2	0.01	chr8	118722001	118722500	14	-847	301035
Trank1	tetratricopeptide repeat and ankyrin repeat containing 1	2.1	0.0003	chr8	118915501	118916000	38	-405	316022
Ubp1	upstream binding protein 1 (LBP-1a)	-2	0.01	chr8	121509001	121509500	6	-1306	301038
Azi2	5-azacytidine induced 2	1.4	0.04	chr8	125653001	125653500	39	-427	316051
Cdcp1	CUB domain containing protein 1	1.7	0.02	chr8	131449001	131449500	28	329	301082
Slc5a7	solute carrier family 5 (sodium/choline cotransporter), member 7	1.9	0.02	chr9	4379501	4380000	26	-27	85426
St6gal2	ST6 beta-galactosamide alpha-2,6-sialyltranferase 2	2.2	0.01	chr9	6014501	6015000	36	-242	301155
Trip10	thyroid hormone receptor interactor 10	-1.3	0.02	chr9	8710001	8710500	21	-570	116717
Crb3	crumbs homolog 3 (Drosophila)	2.3	2e-08	chr9	8984001	8984500	29	232	301112
Crb3	crumbs homolog 3 (Drosophila)	2.7	9e-07	chr9	8984501	8985000	28	-268	301112
Slc25a41	solute carrier family 25, member 41	1.1	0.04	chr9	9004001	9004500	5	-1243	301114
Pspn	persephin	1.8	0.01	chr9	9044501	9045000	2	-655	25525
Nrtn	neurturin	1	6e-07	chr9	9302501	9303000	27	201	84423
Znrf4	zinc and ring finger 4	1.1	0.009	chr9	9529501	9530000	7	-408	301127
Znrf4	zinc and ring finger 4	3.1	1e-13	chr9	9530001	9530500	39	92	301127
Kdm4b	lysine (K)-specific demethylase 4B	-1.8	0.04	chr9	9727001	9727500	3	-1406	301128
Hdgfrp2	hepatoma-derived growth factor-related protein 2	1.2	0.008	chr9	9979501	9980000	8	-984	171073
Mpnd	MPN domain containing	1.1	0.03	chr9	10048001	10048500	4	-1372	681944
Shd	src homology 2 domain-containing transforming protein D	1.5	0.0005	chr9	10082001	10082500	9	-347	316507
Cnpy3	canopy FGF signaling regulator 3	1.2	0.005	chr9	15449001	15449500	7	-1079	685174
Tjap1	tight junction associated protein 1	1.1	0.0006	chr9	15981501	15982000	8	-1401	316233
Rsph9	radial spoke head 9 homolog (Chlamydomonas)	2.9	0.004	chr9	16120501	16121000	18	-198	316238
Rsph9	radial spoke head 9 homolog (Chlamydomonas)	1.4	0.004	chr9	16121001	16121500	28	302	316238
Runx2	runt-related transcription factor 2	-2.2	0.01	chr9	17451001	17451500	5	263	367218
Cd2ap	CD2-associated protein	1.7	0.007	chr9	19659001	19659500	4	-252	316258
Efhc1	EF-hand domain (C-terminal) containing 1	1.1	0.03	chr9	25924001	25924500	21	-93	301295
B3gat2	beta-1,3-glucuronyltransferase 2 (glucuronosyltransferase S)	1.1	0.04	chr9	28815001	28815500	8	-953	64544
Col9a1	collagen, type IX, alpha 1	-1.2	0.04	chr9	29242501	29243000	7	-439	305104
Ptpn18	protein tyrosine phosphatase, non-receptor type 18	1.3	0.03	chr9	40641001	40641500	2	-1352	301333
Ankrd23	ankyrin repeat domain 23	1.5	0.03	chr9	42772501	42773000	7	-1260	316330
Ankrd39	ankyrin repeat domain 39	1.8	0.04	chr9	42782001	42782500	24	-429	367251
Chst10	carbohydrate sulfotransferase 10	-1.3	4e-05	chr9	45252501	45253000	17	-429	140568
Fhl2	four and a half LIM domains 2	1.3	0.05	chr9	49621001	49621500	2	-603	63839
Coq10b	coenzyme Q10 homolog B (S. cerevisiae)	1.9	0.02	chr9	61335501	61336000	7	-1428	301416
Satb2	SATB homeobox 2	-2.9	0.004	chr9	63442001	63442500	34	-745	501145
Aox1	aldehyde oxidase 1	-2.1	0.003	chr9	64725001	64725500	5	-1386	54349
Aox1	aldehyde oxidase 1	-1.4	0.04	chr9	64725501	64726000	3	-886	54349
Cflar	CASP8 and FADD-like apoptosis regulator	1.2	0.02	chr9	65341001	65341500	7	-1197	117279
Vwc2l	von Willebrand factor C domain-containing protein 2-like	-1.4	0.04	chr9	77608001	77608500	7	-856	501160
Tmbim1	transmembrane BAX inhibitor motif containing 1	1	0.01	chr9	81345501	81346000	6	-1273	316516
Plcd4	phospholipase C, delta 4	2.9	0.004	chr9	81581001	81581500	5	-263	140693
Tuba4a	tubulin, alpha 4A	2.2	0.005	chr9	82189001	82189500	30	-702	316531
Des	desmin	2.4	0.005	chr9	82325501	82326000	30	-92	64362
Des	desmin	2.1	0.02	chr9	82326001	82326500	54	408	64362
Speg	SPEG complex locus	1.8	0.01	chr9	82365001	82365500	5	-365	363256
Inha	inhibin alpha	-1.1	0.02	chr9	82469501	82470000	7	8	24504
Mrpl44	mitochondrial ribosomal protein L44	1.4	0.04	chr9	85292501	85293000	4	-1300	301552
Serpine2	serpin peptidase inhibitor, clade E (nexin, plasminogen activator inhibitor type 1), member 2	-1.9	0.003	chr9	85376001	85376500	6	-700	29366
Tm4sf20	transmembrane 4 L six family member 20	2	0.005	chr9	88282501	88283000	3	-385	691066
Tm4sf20	transmembrane 4 L six family member 20	1.6	0.006	chr9	88283001	88283500	11	-885	691066
Armc9	armadillo repeat containing 9	1	0.03	chr9	92901001	92901500	10	-487	301579
Alpi	alkaline phosphatase, intestinal	-1.5	0.002	chr9	93927001	93927500	6	-966	24197
Chrng	cholinergic receptor, nicotinic, gamma (muscle)	1.5	0.01	chr9	94025501	94026000	9	-59	25753
Atg16l1	autophagy related 16-like 1 (S. cerevisiae)	-1.1	0.04	chr9	94598001	94598500	1	-1122	363278
Ugt1a3	UDP glycosyltransferase 1 family, polypeptide A3	2	0.04	chr9	94961501	94962000	4	-171	396551
Dnajb3	DnaJ (Hsp40) homolog, subfamily B, member 3	1	0.02	chr9	94977501	94978000	47	395	680216
Efna5	ephrin A5	2	0.04	chr9	109897501	109898000	60	99	116683
Efna5	ephrin A5	2	0.04	chr9	109898001	109898500	60	-401	116683
Pam	peptidylglycine alpha-amidating monooxygenase	1.5	0.04	chr9	110737501	110738000	13	-426	25508
Txndc2	thioredoxin domain containing 2 (spermatozoa)	1.3	0.02	chr9	112888501	112889000	5	-136	316777
Lama1	laminin, alpha 1	-1.3	0.05	chr9	115406001	115406500	10	-654	316758
Myl12b	myosin, light chain 12B, regulatory	1.8	0.008	chr9	118777001	118777500	5	-1417	50685
Med14	mediator complex subunit 14	4.4	7e-05	chrX	11762501	11763000	39	80	317343
Tspan7	tetraspanin 7	-1.5	0.04	chrX	14068001	14068500	6	-437	363447
RGD1561661	similar to Ferritin light chain (Ferritin L subunit)	1.3	0.03	chrX	14230001	14230500	7	-884	302536
Suv39h1	suppressor of variegation 3-9 homolog 1 (Drosophila)	-4	0.001	chrX	15952501	15953000	9	-1024	302553
Il2rg	interleukin 2 receptor, gamma	-1.3	0.02	chrX	72022001	72022500	6	-735	140924
Cdx4	caudal type homeo box 4	-1.1	0.04	chrX	74972001	74972500	2	-1174	302400
Dcx	doublecortin	-2.6	0.001	chrX	113629001	113629500	1	-1059	84394
Mcrs1	microspherule protein 1	1.6	0.02	chrX	115424501	115425000	11	-1163	300222
Gpd1	glycerol-3-phosphate dehydrogenase 1 (soluble)	1.4	0.009	chrX	115875001	115875500	18	63	60666
Slc6a14	solute carrier family 6 (amino acid transporter), member 14	1.9	0.02	chrX	120768001	120768500	6	-246	298340
Slc6a14	solute carrier family 6 (amino acid transporter), member 14	1.4	0.02	chrX	120768501	120769000	9	254	298340
Il13ra1	interleukin 13 receptor, alpha 1	-1.3	0.02	chrX	122872001	122872500	4	-1474	252963
Tmem255a	transmembrane protein 255A	-1.4	0.02	chrX	124551001	124551500	12	-332	313453
Fhl1	four and a half LIM domains 1	1.1	0.02	chrX	153788001	153788500	5	-643	25177
