# Supplementary material for: Short‐term calorie restriction ameliorates genomewide, age‐related alterations in DNA methylation
Source: Aging Cell. 2016 Aug 25;15(6):1074–81. doi: 10.1111/acel.12513 (PMC6398531; doi:10.1111/acel.12513)
Supplement: Supplementary file 7 — Table S8 Hypermethylated or hypomethylated promoter regions from OCR vs. old rats. [file ACEL-15-1074-s007.xlsx]

## Sheet: Sheet1
Supplementary Table S7. Hypermethylated or hypomethylated promoter regions from OCR vs. old rats (This table was regenerated from Table S4. Please see Table S4 for detailed annotation)
Gene Name	Gene Description	edgeR.logFC	edgeR.p.value	chr	start	stop	CF (CpG Counts)	Distance to TSS	Entrez ID
Plagl1	pleiomorphic adenoma gene-like 1	1.16689	4.28207e-07	chr1	8856501	8857000	39	-282	25157
Plagl1	pleiomorphic adenoma gene-like 1	1.1773	4.73938e-08	chr1	8857001	8857500	54	218	25157
Rn5-8s	5.8S ribosomal RNA	1.87789	1.84391e-07	chr1	13499501	13500000	79	464	100861534
Rn5-8s	5.8S ribosomal RNA	1.99265	1.77844e-40	chr1	13500001	13500500	64	-36	100861534
Rn5-8s	5.8S ribosomal RNA	1.32093	1.91963e-05	chr1	13500501	13501000	75	-536	100861534
Pde7b	phosphodiesterase 7B	1.20094	0.0332266	chr1	17650501	17651000	13	-357	140929
Pde7b	phosphodiesterase 7B	1.5279	0.01648	chr1	17651001	17651500	2	-857	140929
Ctgf	connective tissue growth factor	-1.03168	0.0186673	chr1	23335501	23336000	5	-1091	64032
Taar4	trace amine-associated receptor 4	1.19946	0.0332266	chr1	24035001	24035500	7	-494	294122
Eya4	eyes absent homolog 4 (Drosophila)	-1.03673	0.0443248	chr1	24706501	24707000	8	-420	292172
Eya4	eyes absent homolog 4 (Drosophila)	-2.18001	0.00497343	chr1	24707001	24707500	18	80	292172
Echdc1	enoyl CoA hydratase domain containing 1	-2.62642	0.00150184	chr1	32351001	32351500	4	-1012	361465
Slc6a19	solute carrier family 6 (neutral amino acid transporter), member 19	1.10877	0.0331619	chr1	33624001	33624500	6	-310	664630
Slc6a18	solute carrier family 6 (neutral amino acid transporter), member 18	2.30154	0.0080215	chr1	33646001	33646500	8	-385	29323
Irx2	iroquois homeobox 2	1.61389	0.0331069	chr1	34688501	34689000	35	-534	306657
Iyd	iodotyrosine deiodinase	1.59756	0.0107352	chr1	41434001	41434500	5	-1096	308129
Tulp4	tubby like protein 4	1.32672	0.0320731	chr1	48333501	48334000	3	-1071	499016
Slc22a1	solute carrier family 22 (organic cation transporter), member 1	-1.33544	0.0271971	chr1	51479501	51480000	7	-141	24904
Lix1	Lix1 homolog (chicken)	-1.09713	0.0462652	chr1	60082501	60083000	7	-601	292381
Mir3572	microRNA mir-3572	1.11517	0.00193972	chr1	63128001	63128500	9	102	100526587
Cacng8	calcium channel, voltage-dependent, gamma subunit 8	1.08601	0.000484342	chr1	63341501	63342000	15	192	140729
Olr386	olfactory receptor 386	-2.63637	0.0123693	chr1	63478001	63478500	5	-376	405147
Slc27a5	solute carrier family 27 (fatty acid transporter), member 5	1.43204	0.0443996	chr1	66387001	66387500	11	-581	79111
Vom1r44	vomeronasal 1 receptor 44	-1.44219	0.0215886	chr1	67957001	67957500	2	-884	494254
Sult2a1	sulfotransferase family 2A, dehydroepiandrosterone (DHEA)-preferring, member 1	2.40432	0.00461447	chr1	77905001	77905500	1	-1405	24912
Slc8a2	solute carrier family 8 (sodium/calcium exchanger), member 2	1.70787	0.0208968	chr1	79295501	79296000	6	-508	140447
Slc1a5	solute carrier family 1 (neutral amino acid transporter), member 5	-1.37134	0.0320731	chr1	79956001	79956500	1	-1397	292657
Psg19	pregnancy specific glycoprotein 19	1.15107	0.0199044	chr1	80947501	80948000	8	-665	24256
Psg19	pregnancy specific glycoprotein 19	1.34625	0.00935848	chr1	80948001	80948500	3	-1165	24256
Mypop	Myb-related transcription factor, partner of profilin	-1.7858	0.0371653	chr1	81158001	81158500	19	-941	499090
Mir343	microRNA mir-343	1.13226	0.00548424	chr1	81563501	81564000	6	-1244	100314183
Trappc6a	trafficking protein particle complex 6A	1.22431	0.0395611	chr1	81682001	81682500	43	-1284	680465
Ceacam16	carcinoembryonic antigen-related cell adhesion molecule 16	1.10978	0.0331619	chr1	82048501	82049000	5	430	292700
Irgq	immunity-related GTPase family, Q	1.61452	0.0331069	chr1	82655001	82655500	12	-991	292708
Cyp2b12	cytochrome P450, family 2, subfamily b, polypeptide 12	1.70884	0.0208968	chr1	84763501	84764000	5	27	29295
Cyp2g1	cytochrome P450, family 2, subfamily g, polypeptide 1	-2.07641	0.00303979	chr1	84842001	84842500	3	-420	25251
Fbxo27	F-box protein 27	-1.39984	0.0185254	chr1	88054501	88055000	12	-92	499114
Fbxo27	F-box protein 27	-2.4953	0.0224117	chr1	88055001	88055500	38	408	499114
Actn4	actinin alpha 4	2.46088	0.0224117	chr1	88328001	88328500	28	-325	63836
Actn4	actinin alpha 4	1.12109	0.0396043	chr1	88328501	88329000	10	-825	63836
Ppp1r14a	protein phosphatase 1, regulatory (inhibitor) subunit 14A	1.5211	0.0289587	chr1	88406501	88407000	4	-810	114004
Dpf1	D4, zinc and double PHD fingers family 1	1.95503	0.0138326	chr1	88427501	88428000	36	212	50545
Zfp84	zinc finger protein 84	1.94695	0.0402705	chr1	88823501	88824000	10	-422	308482
Map4k1	mitogen activated protein kinase kinase kinase kinase 1	2.19279	0.0138503	chr1	89114001	89114500	11	140	292763
LOC688869	similar to cytochrome c oxidase, subunit VIb polypeptide 1	-1.07909	0.0228847	chr1	90238501	90239000	6	152	688869
Sbsn	suprabasin	-1.30665	0.0230615	chr1	90356501	90357000	9	-471	292793
Ffar2	free fatty acid receptor 2	1.05209	0.0462652	chr1	90426001	90426500	3	-795	292794
Hamp	hepcidin antimicrobial peptide	1.23691	0.0195652	chr1	90526001	90526500	5	-778	84604
Uri1	URI1, prefoldin-like chaperone	1.03322	0.0228847	chr1	95494001	95494500	7	-777	308537
Vstm2b	V-set and transmembrane domain containing 2B	1.14996	0.0199044	chr1	98715501	98716000	5	-835	361560
Etfb	electron-transfer-flavoprotein, beta polypeptide	1.51932	0.000155371	chr1	99564501	99565000	15	-1006	292845
Klk11	kallikrein related-peptidase 11	-1.78559	0.0371653	chr1	100780501	100781000	5	-115	292849
Klk10	kallikrein related-peptidase 10	1.32059	0.0158689	chr1	100786001	100786500	10	-1414	292850
Plekha4	pleckstrin homology domain containing, family A (phosphoinositide binding specific) member 4	1.11859	0.0121286	chr1	102595001	102595500	3	-1423	308584
Emp3	epithelial membrane protein 3	2.13816	0.00497343	chr1	102983501	102984000	3	-877	81505
Myod1	myogenic differentiation 1	1.6142	0.0331069	chr1	103481001	103481500	13	-353	337868
Nav2	neuron navigator 2	2.60206	0.0123693	chr1	105630501	105631000	51	-571	171563
Nav2	neuron navigator 2	2.07589	0.0237266	chr1	105631001	105631500	37	-71	171563
Nav2	neuron navigator 2	1.43209	0.0443996	chr1	105631501	105632000	12	429	171563
Gabra5	gamma-aminobutyric acid (GABA) A receptor, alpha 5	-1.2092	0.0235668	chr1	113956001	113956500	8	-1195	29707
Ndnl2	necdin-like 2	1.45209	0.0250758	chr1	126773001	126773500	4	-1315	309259
Ttc23	tetratricopeptide repeat domain 23	1.7075	0.0208968	chr1	129678501	129679000	7	-1058	308708
Pex11a	peroxisomal biogenesis factor 11 alpha	-1.65563	0.0331069	chr1	142442001	142442500	31	240	85249
Unc45a	unc-45 homolog A (C. elegans)	-1.47494	0.0443996	chr1	143087001	143087500	4	-1223	308759
Nmb	neuromedin B	1.52669	0.01648	chr1	143675501	143676000	13	427	499194
Bnc1	basonuclin 1	1.60506	0.0186933	chr1	144760001	144760500	17	-774	365299
Plxnb3	plexin B3	1.74504	0.0371653	chr1	152777001	152777500	6	70	363517
Pnck	pregnancy up-regulated nonubiquitous CaM kinase	2.60071	0.0123693	chr1	152900001	152900500	42	79	29660
Cyp2c6v1	cytochrome P450, family 2, subfamily C, polypeptide 6, variant 1	-1.70895	0.00693658	chr1	154005001	154005500	4	-677	293989
Dlg2	discs, large homolog 2 (Drosophila)	-1.29657	0.0471791	chr1	161406501	161407000	16	272	64053
Tsku	tsukushi, small leucine rich proteoglycan	1.13596	0.0474311	chr1	169536501	169537000	1	-998	308843
Dgat2	diacylglycerol O-acyltransferase 2	1.61379	0.0331069	chr1	170347001	170347500	21	-945	252900
Dgat2	diacylglycerol O-acyltransferase 2	1.1998	0.0332266	chr1	170347501	170348000	6	-1445	252900
Mir326	microRNA mir-326	1.2374	0.0195652	chr1	170721501	170722000	6	-320	100313971
Dnajb13	DnaJ (Hsp40) homolog, subfamily B, member 13	-2.63633	0.0123693	chr1	171731501	171732000	9	-410	308857
Folr2	folate receptor 2 (fetal)	-1.98588	0.0402705	chr1	173123501	173124000	2	-589	293154
Olr41	olfactory receptor 41	1.45186	0.0250758	chr1	173845501	173846000	7	-649	293195
Olr149	olfactory receptor 149	-2.49535	0.0224117	chr1	175514001	175514500	2	-1095	293289
Olr202	olfactory receptor 202	1.05216	0.0462652	chr1	177194501	177195000	5	-798	365337
Olr210	olfactory receptor 210	-1.64704	0.0186933	chr1	177799501	177800000	2	-589	293357
Olr242	olfactory receptor 242	1.59351	0.00625111	chr1	179153501	179154000	5	324	293387
Olr203	olfactory receptor 203	2.72948	0.00678905	chr1	180172501	180173000	2	251	293350
Usp47	ubiquitin specific peptidase 47	1.04728	0.0386319	chr1	183833001	183833500	5	-795	308896
Psma1	proteasome (prosome, macropain) subunit, alpha type 1	1.4196	0.0125113	chr1	190720001	190720500	13	-487	29668
Calca	calcitonin-related polypeptide alpha	1.66636	0.00693658	chr1	191163501	191164000	17	-797	24241
Nucb2	nucleobindin 2	1.75812	0.00758109	chr1	192116001	192116500	5	-1272	59295
Gpr139	G protein-coupled receptor 139	1.39913	0.0215886	chr1	195836501	195837000	10	396	293545
Gpr139	G protein-coupled receptor 139	2.10706	0.00184471	chr1	195837001	195837500	34	-104	293545
Ndufab1	NADH dehydrogenase (ubiquinone) 1, alpha/beta subcomplex, 1	1.35748	0.0185254	chr1	199120001	199120500	27	-194	293453
Aqp8	aquaporin 8	1.04173	0.00626217	chr1	200483501	200484000	12	119	29172
Nfatc2ip	nuclear factor of activated T-cells, cytoplasmic, calcineurin-dependent 2 interacting protein	-1.13676	0.0234324	chr1	204782001	204782500	38	412	308983
LOC308990	hypothetical protein LOC308990	1.5828	0.00197355	chr1	205517501	205518000	7	-1332	308990
LOC308990	hypothetical protein LOC308990	1.0548	0.00744914	chr1	205519001	205519500	7	168	308990
Stx1b	syntaxin 1B	1.53865	0.00197355	chr1	206293001	206293500	22	-363	24923
Vkorc1	vitamin K epoxide reductase complex, subunit 1	-1.4165	0.0377858	chr1	206363501	206364000	38	150	309004
Slc5a2	solute carrier family 5 (sodium/glucose cotransporter), member 2	1.49394	0.00293907	chr1	206727001	206727500	10	-1384	64522
Plekha1	pleckstrin homology domain containing, family A (phosphoinositide binding specific) member 1	1.94837	0.0402705	chr1	208460501	208461000	1	-1480	361659
Cuzd1	CUB and zona pellucida-like domains 1	1.16569	0.0235668	chr1	208928001	208928500	2	-514	117179
Lhpp	phospholysine phosphohistidine inorganic pyrophosphate phosphatase	-1.89501	0.0227853	chr1	211610001	211610500	1	-1270	361663
Fank1	fibronectin type 3 and ankyrin repeat domains 1	-1.92271	0.00809498	chr1	212791001	212791500	17	358	309071
Tcerg1l	transcription elongation regulator 1-like	-1.24532	0.0332266	chr1	217668001	217668500	13	-1262	361669
Ppp2r2d	protein phosphatase 2, regulatory subunit B, delta	1.22376	0.0395611	chr1	218131001	218131500	8	-1212	246255
Mrgpre	MAS-related GPR, member E	1.68453	0.0119548	chr1	223828501	223829000	6	-1075	404660
Rmt1	mammary cancer associated protein RMT-1	2.30191	0.00174085	chr1	225242001	225242500	3	-512	246306
Sf3b2	splicing factor 3b, subunit 2	1.61485	0.0331069	chr1	227596501	227597000	2	-1404	293671
Rps6ka4	ribosomal protein S6 kinase, polypeptide 4	1.52051	0.0289587	chr1	229089501	229090000	8	-884	361715
Kcnk4	potassium channel, subfamily K, member 4	2.19315	0.0138503	chr1	229180501	229181000	4	-293	116489
Kcnk4	potassium channel, subfamily K, member 4	1.39926	0.0215886	chr1	229181001	229181500	21	-793	116489
Cyb561a3	cytochrome b561 family, member A3	1.61425	0.0331069	chr1	233566001	233566500	4	-734	361729
Olr330	olfactory receptor 330	-1.56996	0.01648	chr1	235788501	235789000	1	86	405034
Olr337	olfactory receptor 337	2.46001	0.0224117	chr1	235843001	235843500	4	419	309225
Fam111a	family with sequence similarity 111, member A	-1.97014	0.00017305	chr1	236163501	236164000	14	60	499322
Vldlr	very low density lipoprotein receptor	1.14169	0.00144172	chr1	252486001	252486500	18	-999	25696
Mir101b	microRNA mir-101b	-1.7503	0.0208968	chr1	254502501	254503000	6	-642	100313988
Ermp1	endoplasmic reticulum metallopeptidase 1	-1.47472	0.0443996	chr1	255072501	255073000	5	-545	373544
Stambpl1	STAM binding protein-like 1	1.38311	0.00334718	chr1	259720501	259721000	7	-382	687696
Plce1	phospholipase C, epsilon 1	-1.75036	0.0208968	chr1	264653001	264653500	22	409	114633
Cyp2c22	cytochrome P450, family 2, subfamily c, polypeptide 22	-1.321	0.00316554	chr1	266731001	266731500	2	353	171518
Ankrd2	ankyrin repeat domain 2 (stretch responsive muscle)	1.59863	0.0107352	chr1	268733501	268734000	4	-580	309374
Erlin1	ER lipid raft associated 1	-2.34207	0.00174085	chr1	271292001	271292500	3	-1497	293939
Wnt8b	wingless-type MMTV integration site family, member 8B	1.05086	0.0462652	chr1	271703501	271704000	10	81	293990
Hspa12a	heat shock protein 12A	1.61413	0.0331069	chr1	287378501	287379000	26	358	307997
Rab11fip2	RAB11 family interacting protein 2 (class I)	1.1362	0.0474311	chr1	288459001	288459500	5	-1419	308003
Grk5	G protein-coupled receptor kinase 5	-2.34108	0.0080215	chr1	289604001	289604500	34	278	59075
Emp2	epithelial membrane protein 2	1.74624	0.0371653	chr10	4253001	4253500	4	-1469	360468
Rbfox1	RNA binding protein, fox-1 homolog (C. elegans) 1	2.19291	0.0138503	chr10	7451501	7452000	7	-1068	302920
Fam86a	family with sequence similarity 86, member A	-1.89477	0.0227853	chr10	9298501	9299000	5	-1478	302931
RGD1565166	similar to MGC45438 protein	1.06946	0.0141643	chr10	9325001	9325500	9	50	287059
Olr1362	olfactory receptor 1362	-1.6413	0.0107352	chr10	12195501	12196000	2	-277	363546
Olr1368	olfactory receptor 1368	-1.99593	0.0138326	chr10	12317001	12317500	1	-1385	287082
Zfp13	zinc finger protein 13	2.4044	0.00461447	chr10	12738501	12739000	8	-670	287095
Paqr4	progestin and adipoQ receptor family member IV	1.52147	0.0289587	chr10	12896001	12896500	10	-923	302967
Kremen2	kringle containing transmembrane protein 2	2.30193	0.00174085	chr10	12901501	12902000	11	-1153	287102
Slc9a3r2	solute carrier family 9, subfamily A (NHE3, cation proton antiporter 3), member 3 regulator 2	1.03762	0.0271757	chr10	13831501	13832000	5	-927	116501
Rpl3l	ribosomal protein L3-like	1.75876	0.00758109	chr10	13910001	13910500	8	-246	287122
Itfg3	integrin alpha FG-GAP repeat containing 3	1.41128	0.00382112	chr10	15407001	15407500	2	-1256	360502
Spdl1	spindle apparatus coiled-coil protein 1	-1.03265	0.0220787	chr10	19530501	19531000	10	-1279	303037
Rars	arginyl-tRNA synthetase	1.39893	0.0215886	chr10	20531501	20532000	8	-1417	287191
Adra1b	adrenoceptor alpha 1B	-1.41704	0.0377858	chr10	29292001	29292500	2	-907	24173
Olr1404	olfactory receptor 1404	-1.15444	0.0331619	chr10	36239001	36239500	6	247	405065
Olr1428	olfactory receptor 1428	2.17374	0.00111316	chr10	43995501	43996000	5	142	287318
Gjc2	gap junction protein, gamma 2	1.51968	0.0289587	chr10	45290501	45291000	5	-96	497913
Mmgt2	membrane magnesium transporter 2	-1.47482	0.0443996	chr10	48769001	48769500	3	-550	303211
Pmp22	peripheral myelin protein 22	-1.29677	0.0471791	chr10	49316001	49316500	7	-749	24660
Glp2r	glucagon-like peptide 2 receptor	1.09058	0.0234324	chr10	54071001	54071500	3	-1094	60432
Tmem107	transmembrane protein 107	-1.27391	0.00852249	chr10	55395501	55396000	3	-1255	691750
Alox12b	arachidonate 12-lipoxygenase, 12R type	1.19905	0.0332266	chr10	55487501	55488000	25	49	287425
Alox15b	arachidonate 15-lipoxygenase, type B	1.20027	0.0332266	chr10	55526001	55526500	13	294	266604
Slc35g3	solute carrier family 35, member G3	1.35603	0.0185254	chr10	56113501	56114000	5	9	691976
Chrnb1	cholinergic receptor, nicotinic, beta 1 (muscle)	1.94712	0.0402705	chr10	56148501	56149000	6	-514	24261
Mir324	microRNA 324	2.46022	0.0224117	chr10	56366001	56366500	5	6	100314181
Gp1ba	glycoprotein Ib (platelet), alpha polypeptide	1.6138	0.0331069	chr10	57005001	57005500	3	-1023	691992
Txndc17	thioredoxin domain containing 17	1.94665	0.0402705	chr10	58516001	58516500	22	-952	287474
Tekt1	tektin 1	3.05993	1.31786e-06	chr10	58663001	58663500	29	-106	85270
Tekt1	tektin 1	1.05248	0.00744914	chr10	58663501	58664000	11	-606	85270
Timm22	translocase of inner mitochondrial membrane 22 homolog (yeast)	2.60153	0.0123693	chr10	63458501	63459000	19	-443	79463
Lyrm9	LYR motif containing 9	2.19219	0.0138503	chr10	65546501	65547000	3	-1035	497962
Mir144	microRNA 144	1.94736	0.0402705	chr10	66340501	66341000	8	70	100314192
Myo18a	myosin XVIIIa	-1.24423	0.0332266	chr10	66545001	66545500	2	-494	360570
Pipox	pipecolic acid oxidase	-1.65547	0.0331069	chr10	66674001	66674500	7	-848	303272
Ccl3	chemokine (C-C motif) ligand 3	-1.64261	0.0107352	chr10	70502001	70502500	4	418	25542
Dusp14	dual specificity phosphatase 14	-1.29665	0.0471791	chr10	71298001	71298500	7	-941	360580
Bcas3	breast carcinoma amplified sequence 3	1.37338	0.0377858	chr10	72660001	72660500	1	-420	363662
Olr1522	olfactory receptor 1522	1.94744	0.0402705	chr10	74910501	74911000	9	-646	287614
Mpo	myeloperoxidase	1.04697	0.0386319	chr10	75015001	75015500	3	-755	303413
Luc7l3	LUC7-like 3 (S. cerevisiae)	1.25282	0.0471791	chr10	81861001	81861500	4	-1319	360602
Spata20	spermatogenesis associated 20	1.43199	0.0443996	chr10	82029501	82030000	2	-252	360604
Hoxb8	homeo box B8	-1.22995	0.0120213	chr10	83932501	83933000	7	-1476	24457
Cwc25	CWC25 spliceosome-associated protein homolog (S. cerevisiae)	1.29199	0.0271971	chr10	85500001	85500500	9	-694	360613
Ikzf3	IKAROS family zinc finger 3	1.25285	0.0471791	chr10	86306001	86306500	12	-866	303511
Nr1d1	nuclear receptor subfamily 1, group D, member 1	-1.9862	0.0402705	chr10	86485001	86485500	9	-528	252917
Krt39	keratin 39	1.60505	0.0186933	chr10	87234501	87235000	4	-1079	303523
Krt19	keratin 19	-2.50392	3.17207e-06	chr10	87852501	87853000	31	484	360626
Krt17	keratin 17	1.32249	0.0158689	chr10	87958001	87958500	10	-1210	287702
Rnd2	Rho family GTPase 2	1.25195	0.0471791	chr10	89174501	89175000	45	205	303553
Asb16	ankyrin repeat and SOCS box-containing 16	1.27944	0.000927296	chr10	90004001	90004500	7	-306	498005
Asb16	ankyrin repeat and SOCS box-containing 16	1.29155	0.0271971	chr10	90004501	90005000	14	194	498005
Crhr1	corticotropin releasing hormone receptor 1	2.60208	0.0123693	chr10	91953001	91953500	57	-219	58959
Sppl2c	signal peptide peptidase like 2C	1.05077	0.00637274	chr10	92006001	92006500	4	-935	287753
Pecam1	platelet/endothelial cell adhesion molecule 1	-1.44182	0.0215886	chr10	94660001	94660500	8	134	29583
Psmd12	proteasome (prosome, macropain) 26S subunit, non-ATPase, 12	-1.78589	0.0371653	chr10	95440001	95440500	2	-1338	287772
Psmd12	proteasome (prosome, macropain) 26S subunit, non-ATPase, 12	-1.72629	0.0119548	chr10	95440501	95441000	3	-838	287772
Prkca	protein kinase C, alpha	1.13814	0.0168432	chr10	96312501	96313000	12	-1423	24680
Slc16a6	solute carrier family 16, member 6	2.07599	0.0237266	chr10	97480501	97481000	17	167	303772
Cd300lf	Cd300 molecule-like family member F	1.3718	0.0377858	chr10	104617001	104617500	7	-180	287818
Gbe1	glucan (1,4-alpha-), branching enzyme 1	-1.98618	0.0402705	chr11	10902001	10902500	4	-1447	288333
Robo2	roundabout, axon guidance receptor, homolog 2 (Drosophila)	1.20127	0.0332266	chr11	15254501	15255000	8	-1358	84409
Mir125b-2	microRNA mir-125b-2	2.07624	0.0237266	chr11	19751501	19752000	2	-529	100314025
Ncam2	neural cell adhesion molecule 2	-1.24381	0.0332266	chr11	23870501	23871000	17	438	288280
Adamts5	ADAM metallopeptidase with thrombospondin type 1 motif, 5	1.39949	0.0215886	chr11	29080001	29080500	29	313	304135
Krtap16-5	keratin associated protein 16-5	2.19249	0.0138503	chr11	32520501	32521000	3	-1235	680703
Clic6	chloride intracellular channel 6	2.46103	0.0224117	chr11	36260001	36260500	27	277	304081
RGD1562683	RGD1562683	1.61298	0.0331069	chr11	37352001	37352500	6	227	360700
Psmg1	proteasome (prosome, macropain) assembly chaperone 1	1.15034	0.00747457	chr11	39866001	39866500	10	2	288236
Igsf5	immunoglobulin superfamily, member 5	2.07524	0.0237266	chr11	40264501	40265000	8	-521	304000
Dscam	Down syndrome cell adhesion molecule	-1.44273	0.0215886	chr11	41112501	41113000	5	-661	171119
Dscam	Down syndrome cell adhesion molecule	-1.22532	0.0279566	chr11	41113001	41113500	9	-1161	171119
Bace2	beta-site APP-cleaving enzyme 2	1.69295	0.00157772	chr11	41304501	41305000	7	-1233	288227
Cldnd1	claudin domain containing 1	1.61319	0.0331069	chr11	47182501	47183000	5	-461	288182
Cmss1	cms1 ribosomal small subunit homolog (yeast)	1.74643	0.0371653	chr11	48227501	48228000	36	6	288176
Senp7	SUMO1/sentrin specific peptidase 7	-2.4426	0.00461447	chr11	50210001	50210500	1	-694	288167
Retnla	resistin like alpha	-1.13528	0.0234324	chr11	57708001	57708500	1	-819	81712
Morc1	MORC family CW-type zinc finger 1	1.04585	0.0386319	chr11	58209001	58209500	2	-580	360712
Fstl1	follistatin-like 1	4.07597	0.000538062	chr11	68938001	68938500	39	-144	79210
Stfa2l1	stefin A2-like 1	2.46166	0.0224117	chr11	70489501	70490000	1	-657	408214
Gp5	glycoprotein V (platelet)	1.94752	0.0402705	chr11	77076001	77076500	6	60	25259
B3gnt5	UDP-GlcNAc:betaGal beta-1,3-N-acetylglucosaminyltransferase 5	-2.09113	0.00832572	chr11	87991001	87991500	10	-386	116740
Mir185	microRNA 185	-1.31349	0.0116238	chr11	89905001	89905500	7	-1389	100314243
Smpd4	sphingomyelin phosphodiesterase 4, neutral membrane	2.07534	0.0237266	chr11	90575001	90575500	8	-348	303790
Mcoln1	mucolipin 1	1.22386	0.0395611	chr12	4215501	4216000	10	-1117	288371
Clec4m	C-type lectin domain family 4, member M	-2.23235	0.0138503	chr12	4566501	4567000	5	263	363856
Cyp3a2	cytochrome P450, family 3, subfamily a, polypeptide 2	-1.64742	0.0186933	chr12	13741501	13742000	2	-1008	266682
Fscn1	fascin homolog 1, actin bundling protein (Strongylocentrotus purpuratus)	1.38182	0.00334718	chr12	15702501	15703000	11	-626	683788
Slc29a4	solute carrier family 29 (equilibrative nucleoside transporter), member 4	-1.29644	0.0471791	chr12	15953001	15953500	6	-692	288499
Gna12	guanine nucleotide binding protein (G protein) alpha 12	2.07629	0.0237266	chr12	17889001	17889500	12	-837	81663
Heatr2	HEAT repeat containing 2	1.12168	0.0396043	chr12	19571001	19571500	32	-287	304332
Akap17a	A kinase (PRKA) anchor protein 17A	1.5106	0.000653433	chr12	20515501	20516000	26	364	288526
Gal3st4	galactose-3-O-sulfotransferase 4	1.27751	0.00316554	chr12	21649001	21649500	10	-656	498166
Pop7	processing of precursor 7, ribonuclease P/MRP subunit (S. cerevisiae)	1.12079	0.0396043	chr12	24275001	24275500	4	-1230	288564
Srrm3	serine/arginine repetitive matrix 3	-1.46303	0.0125113	chr12	25923501	25924000	9	-602	685890
Por	P450 (cytochrome) oxidoreductase	1.61453	0.0331069	chr12	26044501	26045000	16	-634	29441
Rhbdd2	rhomboid domain containing 2	1.3215	0.0158689	chr12	26100501	26101000	11	-1367	360793
Wbscr22	Williams Beuren syndrome chromosome region 22	1.43254	0.0443996	chr12	26670001	26670500	14	355	368084
Wbscr27	Williams Beuren syndrome chromosome region 27	-2.44301	0.00461447	chr12	26776001	26776500	20	-90	688407
Wbscr27	Williams Beuren syndrome chromosome region 27	-2.23248	0.0138503	chr12	26776501	26777000	16	-590	688407
Caln1	calneuron 1	-1.16552	0.0396043	chr12	31681501	31682000	9	-861	363909
Myl2	myosin, light chain 2, regulatory, cardiac, slow	1.37379	0.0377858	chr12	41837001	41837500	5	-1445	363925
Rpl6	ribosomal protein L6	1.32748	0.0320731	chr12	42747501	42748000	10	490	117042
Oas1e	2'-5' oligoadenylate synthetase 1E	1.25291	0.0471791	chr12	43139001	43139500	7	-1479	494201
Sdsl	serine dehydratase-like	1.04702	0.0386319	chr12	43487501	43488000	9	-215	360816
Coro1c	coronin, actin binding protein 1C	1.52105	0.0289587	chr12	50263501	50264000	5	-959	501841
Galnt9	UDP-N-acetyl-alpha-D-galactosamine:polypeptide N-acetylgalactosaminyltransferase 9	-2.49554	0.0224117	chr12	53922501	53923000	9	-572	304571
Serpinb12	serpin peptidase inhibitor, clade B (ovalbumin), member 12	1.83053	0.0047709	chr13	32120001	32120500	1	301	304692
Serpinb11	serpin peptidase inhibitor, clade B (ovalbumin), member 11	1.6124	0.0331069	chr13	32388001	32388500	6	236	304689
Lypd1	Ly6/Plaur domain containing 1	1.74507	0.0371653	chr13	47369001	47369500	15	-1019	360838
Ctse	cathepsin E	1.10333	0.00879702	chr13	53499001	53499500	11	101	25424
Elk4	ELK4, ETS-domain protein (SRF accessory protein 1)	-1.17703	0.00548424	chr13	53859001	53859500	8	-1002	304786
Ren	renin	1.71013	0.000380996	chr13	55567001	55567500	6	-439	24715
Ren	renin	2.51635	0.000347	chr13	55567501	55568000	8	-939	24715
Ipo9	importin 9	2.30234	0.0080215	chr13	57306501	57307000	7	-809	304817
Ipo9	importin 9	1.89789	0.00298159	chr13	57307001	57307500	4	-1309	304817
Hmcn1	hemicentin 1	1.85379	0.0227853	chr13	73322501	73323000	8	-662	289094
Rgs16	regulator of G-protein signaling 16	1.4676	0.0143995	chr13	76144001	76144500	4	-1079	360857
Rnasel	ribonuclease L (2',5'-oligoisoadenylate synthetase-dependent)	-1.18021	0.0474311	chr13	76157501	76158000	9	-1022	359726
Stx6	syntaxin 6	-2.49545	0.0224117	chr13	77738501	77739000	2	-1012	60562
RGD1309106	similar to hypothetical protein	1.74532	0.0371653	chr13	84793001	84793500	11	99	360864
Vamp4	vesicle-associated membrane protein 4	1.08276	0.0197687	chr13	85351501	85352000	8	-1219	364033
Fmo3	flavin containing monooxygenase 3	-1.80121	0.00758109	chr13	85750001	85750500	4	201	84493
LOC100366054	Da1-10-like	2.19332	0.0138503	chr13	92912001	92912500	4	-932	100366054
Fcrla	Fc receptor-like A	1.51038	0.000653433	chr13	93918501	93919000	7	-158	304965
RGD1562658	similar to RIKEN cDNA 1700009P17	-1.656	0.0331069	chr13	94106501	94107000	6	-808	498278
RGD1562658	similar to RIKEN cDNA 1700009P17	-1.75086	0.0208968	chr13	94107001	94107500	10	-308	498278
Arhgap30	Rho GTPase activating protein 30	1.47772	0.00838296	chr13	94402001	94402500	12	-328	498282
Olr1587	olfactory receptor 1587	2.07474	0.0237266	chr13	96653001	96653500	3	-68	405224
Olr1587	olfactory receptor 1587	1.74421	0.0371653	chr13	96653501	96654000	7	432	405224
Chml	choroideremia-like (Rab escort protein 2)	1.52091	0.0289587	chr13	98207001	98207500	6	-358	689102
Ahctf1	AT hook containing transcription factor 1	-1.52183	0.00838296	chr13	103089001	103089500	6	-746	360886
Ahctf1	AT hook containing transcription factor 1	-1.12866	0.0197687	chr13	103089501	103090000	1	-1246	360886
Wdr26	WD repeat domain 26	-1.56397	0.0289587	chr13	104527501	104528000	9	-954	498301
2014-03-02	mitochondrial amidoxime reducing component 2	1.25308	0.0471791	chr13	107434001	107434500	6	-1347	171451
Esrrg	estrogen-related receptor gamma	-1.33561	0.0271971	chr13	110768501	110769000	6	-641	360896
Kctd3	potassium channel tetramerization domain containing 3	1.07709	0.004059	chr13	112103001	112103500	5	-1267	305055
Fam175a	family with sequence similarity 175, member A	1.74517	0.0371653	chr14	10371001	10371500	2	-1389	289468
Rufy3	RUN and FYVE domain containing 3	-1.22477	0.0279566	chr14	21039001	21039500	2	-919	360921
Csn1s2b	casein alpha s2-like B	1.31667	0.00807504	chr14	21831001	21831500	7	-113	286759
ste2	estrogen sulfotransferase	-1.08812	0.0323559	chr14	21986501	21987000	2	-168	360268
Sult1e1	sulfotransferase family 1E, estrogen-preferring, member 1	-2.99158	0.00201937	chr14	21987001	21987500	2	326	25355
Ugt2b	UDP glycosyltransferase 2 family, polypeptide B	1.24868	0.00995026	chr14	22322001	22322500	3	-1291	24862
LOC498350	similar to testicular haploid expressed gene product isoform 2	-1.11154	0.00259978	chr14	33222001	33222500	10	-833	498350
Corin	corin, serine peptidase	-1.57083	0.01648	chr14	38057501	38058000	8	-1111	289596
Grxcr1	glutaredoxin, cysteine rich 1	1.29332	0.0135826	chr14	41583501	41584000	8	123	498355
Pgm2	phosphoglucomutase 2	-1.8954	0.0227853	chr14	45671001	45671500	2	-1468	289632
Rn5-8s	5.8S ribosomal RNA	1.919	3.34342e-15	chr14	46823001	46823500	73	-681	100861534
Rn28s	28S ribosomal RNA	1.143	0.00639792	chr14	46826501	46827000	61	-804	100861535
Rn28s	28S ribosomal RNA	1.42594	0.00230065	chr14	46827001	46827500	50	-304	100861535
Rn28s	28S ribosomal RNA	1.90699	2.55848e-08	chr14	46827501	46828000	68	196	100861535
Apex2l1	APEX nuclease (apurinic/apyrimidinic endonuclease) 2-like 1	2.46004	0.0224117	chr14	71743001	71743500	5	-1479	289662
Rab5a	RAB5A, member RAS oncogene family	1.0352	0.000334602	chr14	72908001	72908500	17	90	64633
Nsg1	neuron specific gene family member 1	1.52151	0.0289587	chr14	77360501	77361000	6	-1375	25247
Stk32b	serine/threonine kinase 32B	1.25259	0.0471791	chr14	77813501	77814000	9	279	305431
Tbc1d14	TBC1 domain family, member 14	1.02706	0.0163464	chr14	78977001	78977500	6	-773	360956
Nacad	NAC alpha domain containing	1.43223	0.0443996	chr14	80501501	80502000	16	291	289786
Tbrg4	transforming growth factor beta regulator 4	1.8538	0.0227853	chr14	80517501	80518000	5	-670	360977
Depdc5	DEP domain containing 5	-2.4955	0.0224117	chr14	83906501	83907000	12	-445	305464
Inpp5j	inositol polyphosphate-5-phosphatase J	-2.11426	0.0237266	chr14	84430001	84430500	2	-216	171088
Sec14l4	SEC14-like 4 (S. cerevisiae)	1.66567	0.00693658	chr14	84955501	84956000	8	-236	498399
Mtmr3	myotubularin related protein 3	1.95576	0.0138326	chr14	85501501	85502000	5	-1306	305482
Ap1b1	adaptor-related protein complex 1, beta 1 subunit	1.61346	0.0331069	chr14	85927001	85927500	3	-412	29663
Ap1b1	adaptor-related protein complex 1, beta 1 subunit	1.35565	0.0185254	chr14	85927501	85928000	6	88	29663
Pgam2	phosphoglycerate mutase 2 (muscle)	1.15112	0.0199044	chr14	86740001	86740500	4	-1326	24959
Gck	glucokinase	-1.22397	0.0279566	chr14	86849001	86849500	10	-507	24385
Gck	glucokinase	1.03672	0.0271757	chr14	86875001	86875500	6	-406	24385
Ogdh	oxoglutarate (alpha-ketoglutarate) dehydrogenase (lipoamide)	1.25309	0.0471791	chr14	87374501	87375000	8	-1410	360975
Hus1	HUS1 checkpoint homolog (S. pombe)	1.66654	0.00693658	chr14	89007001	89007500	5	-1050	498411
Upp1	uridine phosphorylase 1	-2.88238	0.0037095	chr14	89113501	89114000	5	20	289801
Ikzf1	IKAROS family zinc finger 1	1.43222	0.0443996	chr14	91566001	91566500	6	-1223	305501
Fignl1	fidgetin-like 1	2.03486	0.00303979	chr14	91689001	91689500	8	-843	289777
Fignl1	fidgetin-like 1	1.52707	0.01648	chr14	91689501	91690000	10	-1343	289777
Mir216a	microRNA 216a	-1.83948	0.0130625	chr14	112801501	112802000	4	-511	100314216
Vcl	vinculin	1.45073	0.0250758	chr15	3523501	3524000	7	-1474	305679
Kcnk5	potassium channel, subfamily K, member 5	2.03552	0.00303979	chr15	8653501	8654000	13	-827	364241
Rpp14	ribonuclease P/MRP 14 subunit	1.05253	0.0462652	chr15	22603501	22604000	7	-1159	361020
Rcor2	REST corepressor 2	-1.00398	0.00509589	chr15	23567001	23567500	4	-1258	305811
Peli2	pellino E3 ubiquitin protein ligase family member 2	-1.4749	0.0443996	chr15	28874001	28874500	3	-713	305835
Rnase4	ribonuclease, RNase A family 4	1.69339	0.00157772	chr15	31850501	31851000	13	355	56759
Eddm3b	epididymal protein 3B	1.86942	0.000690998	chr15	31880501	31881000	6	-13	290032
Rnase1l2	ribonuclease, RNase A family, 1-like 2 (pancreatic)	-1.20398	0.00874498	chr15	31958501	31959000	13	408	305844
Zfp219	zinc finger protein 219	1.26861	0.0116238	chr15	32217501	32218000	8	-473	305848
Rem2	RAS (RAD and GEM) like GTP binding 2	-2.4952	0.0224117	chr15	37006001	37006500	12	-178	64626
Myh6	myosin, heavy chain 6, cardiac muscle, alpha	1.47873	0.00838296	chr15	37516001	37516500	10	-60	29556
Rnf31	ring finger protein 31	1.94711	0.0402705	chr15	38160501	38161000	32	-167	364386
Tnfrsf19	tumor necrosis factor receptor superfamily, member 19	-1.09725	0.0462652	chr15	45127501	45128000	2	-472	290300
Tnfrsf10b	tumor necrosis factor receptor superfamily, member 10b	-1.83919	0.0130625	chr15	55160001	55160500	2	-1344	364420
Slc39a14	solute carrier family 39 (zinc transporter), member 14	2.84729	0.0037095	chr15	55753501	55754000	4	-1132	306009
Gfra2	GDNF family receptor alpha 2	-1.09638	0.0462652	chr15	56279501	56280000	22	-1191	25136
Dis3	DIS3 mitotic control homolog (S. cerevisiae)	1.74542	0.0371653	chr15	87005501	87006000	21	-358	306103
Dis3	DIS3 mitotic control homolog (S. cerevisiae)	1.64315	0.00241779	chr15	87006001	87006500	3	-858	306103
Dis3	DIS3 mitotic control homolog (S. cerevisiae)	1.79736	0.0130625	chr15	87006501	87007000	5	-1358	306103
Ednrb	endothelin receptor type B	1.08302	0.0197687	chr15	91532001	91532500	15	-272	50672
Slitrk6	SLIT and NTRK-like family, member 6	1.26222	0.0230615	chr15	98996001	98996500	9	-421	290467
Slitrk5	SLIT and NTRK-like family, member 5	1.74503	0.0371653	chr15	100299501	100300000	2	-236	306152
Slitrk5	SLIT and NTRK-like family, member 5	1.02482	0.0138618	chr15	100300001	100300500	13	264	306152
Gpr180	G protein-coupled receptor 180	-1.78597	0.0371653	chr15	106781501	106782000	5	-1251	306165
Abcc4	ATP-binding cassette, subfamily C (CFTR/MRP), member 4	-2.4952	0.0224117	chr15	107357501	107358000	16	-754	170924
Zic5	Zic family member 5	-1.41666	0.0377858	chr15	112288001	112288500	6	-1366	361095
Erc2	ELKS/RAB6-interacting/CAST family member 2	1.00679	0.00255337	chr16	3259001	3259500	8	-1226	259269
Tkt	transketolase	-1.244	0.0332266	chr16	6542001	6542500	7	-1278	64524
Arhgap22	Rho GTPase activating protein 22	2.46024	0.0224117	chr16	11523501	11524000	46	347	306279
Mapk8	mitogen-activated protein kinase 8	-1.92206	0.00809498	chr16	11664001	11664500	1	-1393	116554
Jund	jun D proto-oncogene	-1.13557	0.0234324	chr16	20344501	20345000	11	-976	24518
Jund	jun D proto-oncogene	-1.65572	0.0331069	chr16	20345001	20345500	5	-1476	24518
Mk1	Mk1 protein	-2.00177	0.00497783	chr16	20391001	20391500	7	-211	171436
Crtc1	CREB regulated transcription coactivator 1	-1.64258	0.0107352	chr16	20592001	20592500	5	-946	684527
Npy5r	neuropeptide Y receptor Y5	1.17287	0.0102459	chr16	24680001	24680500	10	-276	25340
Cpe	carboxypeptidase E	-1.8813	0.000424734	chr16	26784501	26785000	5	-891	25669
Cpe	carboxypeptidase E	-2.06754	0.00114323	chr16	26785001	26785500	9	-391	25669
Galnt7	UDP-N-acetyl-alpha-D-galactosamine:polypeptide N-acetylgalactosaminyltransferase 7 (GalNAc-T7)	1.85292	0.0227853	chr16	35749501	35750000	7	-1365	29750
Brf2	BRF2, RNA polymerase III transcription initiation factor 50 subunit	1.52812	0.01648	chr16	68762501	68763000	1	-1160	306542
Erlin2	ER lipid raft associated 2	1.00924	0.00295381	chr16	68869501	68870000	7	-1356	290823
Fnta	farnesyltransferase, CAAX box, alpha	2.45968	0.0224117	chr16	70498501	70499000	5	-854	25318
Spag11c	sperm associated antigen 11C	1.16135	0.00221262	chr16	74763501	74764000	9	287	652998
Defb3	beta-defensin 3	1.07379	0.00349369	chr16	75200001	75200500	2	-70	641623
Cdk20	cyclin-dependent kinase 20	-1.7746	0.00444893	chr17	1924501	1925000	29	447	364666
Catsper3	cation channel, sperm associated 3	1.05143	0.0462652	chr17	11090501	11091000	5	-621	290989
Arl10	ADP-ribosylation factor-like 10	-1.98666	0.0402705	chr17	12700501	12701000	19	450	306767
RGD1562963	similar to chromosome 6 open reading frame 52	1.29135	0.0271971	chr17	23581001	23581500	8	-743	498729
Edn1	endothelin 1	1.5214	0.0289587	chr17	24123501	24124000	19	258	24323
Eci2	enoyl-CoA delta isomerase 2	1.65264	0.00407365	chr17	32455001	32455500	7	-1357	291075
RGD1307537	similar to RIKEN cDNA 4933417A18	1.43173	0.0443996	chr17	32562001	32562500	5	-569	291077
Agtr1a	angiotensin II receptor, type 1a	1.52186	0.0289587	chr17	37271501	37272000	4	-1211	24180
Gpr50	G protein-coupled receptor 50	-2.07721	0.00303979	chr17	38075501	38076000	12	-305	117097
Gpr50	G protein-coupled receptor 50	-1.51069	0.0143995	chr17	38076001	38076500	22	195	117097
Cmah	cytidine monophospho-N-acetylneuraminic acid hydroxylase	-1.56344	0.0289587	chr17	44506501	44507000	6	-216	361245
Slc17a2	solute carrier family 17, member 2	1.9551	0.0138326	chr17	45439001	45439500	5	-714	306950
Mpp7	membrane protein, palmitoylated 7 (MAGUK p55 subfamily member 7)	1.12116	0.0396043	chr17	61843501	61844000	12	-1302	307035
Akr1c12	aldo-keto reductase family 1, member C12	-2.49573	0.0224117	chr17	71343501	71344000	3	-845	361266
Gdi2	GDP dissociation inhibitor 2	1.59803	0.0107352	chr17	72031001	72031500	8	-1136	29662
Mrc1	mannose receptor, C type 1	1.68336	0.0119548	chr17	83099501	83100000	8	177	291327
LOC100361092	hypothetical protein LOC100361092	1.2921	0.0271971	chr17	84168001	84168500	8	205	100361092
Zfp35	zinc finger protein 35	1.1996	0.0332266	chr18	15648001	15648500	9	-540	307547
Syt4	synaptotagmin IV	-1.42321	0.0108324	chr18	23903001	23903500	6	-823	64440
Apc	adenomatous polyposis coli	-2.49566	0.0224117	chr18	26760501	26761000	4	-461	24205
Ankhd1	ankyrin repeat and KH domain containing 1	1.37326	0.0377858	chr18	29092001	29092500	32	-1150	100529260
Dnd1	DND microRNA-mediated repression inhibitor 1	1.18031	0.0279566	chr18	29315501	29316000	5	-732	679841
Pcdha12	protocadherin alpha 12	1.59405	0.00625111	chr18	29720001	29720500	5	-827	116779
Pcdha12	protocadherin alpha 12	1.12164	0.0396043	chr18	29720501	29721000	7	-327	116779
Pcdhb20	protocadherin beta 20	1.08274	0.0197687	chr18	30288501	30289000	13	26	680203
Pcdhb21	protocadherin beta 21	1.70826	0.0208968	chr18	30294001	30294500	8	-816	307487
Pcdhgb7	protocadherin gamma subfamily B, 7	1.94666	0.0402705	chr18	30593501	30594000	7	-596	364844
Pcdhgb8	protocadherin gamma subfamily B, 8	1.08539	0.0055041	chr18	30602001	30602500	7	-1294	364845
Fchsd1	FCH and double SH3 domains 1	1.37415	0.0377858	chr18	30797501	30798000	6	-677	307482
Pcdh12	protocadherin 12	-1.08255	0.0271757	chr18	31111501	31112000	8	-622	116808
Dpysl3	dihydropyrimidinase-like 3	2.30188	0.00174085	chr18	37432001	37432500	42	162	25418
Mospd4	motile sperm domain containing 4	-1.15437	0.0331619	chr18	40107001	40107500	14	-268	317161
Gramd3	GRAM domain containing 3	-1.09045	0.0386319	chr18	50688501	50689000	1	487	307288
2014-03-03	membrane-associated ring finger (C3HC4) 3, E3 ubiquitin protein ligase	1.70846	0.0208968	chr18	51193001	51193500	18	-689	364878
2014-03-03	membrane-associated ring finger (C3HC4) 3, E3 ubiquitin protein ligase	1.37764	0.0108324	chr18	51193501	51194000	4	-1189	364878
MGC105567	similar to cDNA sequence BC023105	-1.98629	0.0402705	chr18	54920001	54920500	3	-639	498873
Camk2a	calcium/calmodulin-dependent protein kinase II alpha	1.65449	0.00407365	chr18	55427501	55428000	3	-736	25400
Slc26a2	solute carrier family 26 (anion exchanger), member 2	1.05241	0.0462652	chr18	55766501	55767000	12	-1276	117267
Grpel2	GrpE-like 2, mitochondrial	1.94686	0.0402705	chr18	56279501	56280000	3	-1182	688777
Impa2	inositol (myo)-1(or 4)-monophosphatase 2	1.9098	0.00112921	chr18	62200501	62201000	16	-1025	282636
Slmo1	slowmo homolog 1 (Drosophila)	1.39809	0.0215886	chr18	62387501	62388000	10	-584	690253
Rab27b	RAB27B, member RAS oncogene family	1.23678	0.0195652	chr18	67704501	67705000	9	-910	84590
Rab27b	RAB27B, member RAS oncogene family	1.59754	0.0107352	chr18	67705001	67705500	9	-1410	84590
Loxhd1	lipoxygenase homology domains 1	1.20789	1.18567e-07	chr18	73326001	73326500	21	365	291427
Timm21	translocase of inner mitochondrial membrane 21 homolog (yeast)	1.52096	0.0289587	chr18	80847001	80847500	20	-916	307210
Timm21	translocase of inner mitochondrial membrane 21 homolog (yeast)	1.72466	0.000622363	chr18	80847501	80848000	8	-1416	307210
Cdh11	cadherin 11	-1.65585	0.0331069	chr19	2373501	2374000	20	-357	84407
Scoc	short coiled-coil protein	-1.03058	0.0114319	chr19	35592001	35592500	10	191	364981
Scoc	short coiled-coil protein	-1.15686	0.00348391	chr19	35592501	35593000	9	-309	364981
Dnase2	deoxyribonuclease II, lysosomal	-1.98641	0.0402705	chr19	36998001	36998500	20	-227	171575
Ces4a	carboxylesterase 4A	-2.17953	0.00497343	chr19	47954501	47955000	5	-718	291955
Elmo3	engulfment and cell motility 3	1.45148	0.0250758	chr19	48124501	48125000	2	-1440	291962
Ist1	increased sodium tolerance 1 homolog (yeast)	-1.75032	0.0208968	chr19	52792501	52793000	6	-973	307833
Aars	alanyl-tRNA synthetase	2.03408	0.00303979	chr19	54041501	54042000	6	-1178	292023
Ldhd	lactate dehydrogenase D	1.61473	0.0331069	chr19	54656001	54656500	2	-147	307858
Bcmo1	beta-carotene 15,15'-monooxygenase 1	1.46643	0.0143995	chr19	60424001	60424500	5	-329	114106
Mphosph6	M phase phosphoprotein 6	1.03754	0.0271757	chr19	61146501	61147000	8	-1110	686999
Osgin1	oxidative stress induced growth inhibitor 1	-1.56411	0.0289587	chr19	62818501	62819000	7	-16	171493
Gas8	growth arrest specific 8	1.94727	0.0402705	chr19	67024001	67024500	4	-1370	361438
Agt	angiotensinogen (serpin peptidase inhibitor, clade A, member 8)	1.04707	0.0386319	chr19	68039501	68040000	7	-1201	24179
Kcnk1	potassium channel, subfamily K, member 1	1.60529	0.0186933	chr19	69519001	69519500	41	-16	59324
Nrp1	neuropilin 1	-1.24423	0.0332266	chr19	71984501	71985000	30	64	246331
Spata9	spermatogenesis associated 9	-1.15419	0.0331619	chr2	2727501	2728000	2	-525	294594
Enc1	ectodermal-neural cortex 1	1.52032	0.0289587	chr2	46895001	46895500	5	-267	294674
Tmem171	transmembrane protein 171	-1.1267	0.00472296	chr2	47900001	47900500	7	-951	293634
Slc30a5	solute carrier family 30 (zinc transporter), member 5	-1.52163	0.00838296	chr2	50006001	50006500	8	-1495	294698
Ddx4	DEAD (Asp-Glu-Ala-Asp) box polypeptide 4	1.02569	3.09305e-06	chr2	63545501	63546000	37	-94	310090
Fst	follistatin	1.85488	0.0227853	chr2	65584001	65584500	41	-707	24373
Ccdc152	coiled-coil domain containing 152	-2.4954	0.0224117	chr2	72170501	72171000	3	-156	499536
Card6	caspase recruitment domain family, member 6	-1.80144	0.00758109	chr2	73848501	73849000	5	166	294770
Zfp455	zinc finger protein 455	1.373	0.0377858	chr2	106664001	106664500	7	-1306	286979
Fabp12	fatty acid binding protein 12	1.35692	0.0185254	chr2	113505001	113505500	2	-1018	499570
Gyg1	glycogenin 1	1.24494	0.00238466	chr2	124676001	124676500	10	-115	81675
Fndc3b	fibronectin type III domain containing 3B	-1.4101	0.00557231	chr2	133061001	133061500	9	-6	294925
Ccdc39	coiled-coil domain containing 39	-1.09077	0.0386319	chr2	139970501	139971000	11	460	310315
Bbs7	Bardet-Biedl syndrome 7	-2.09132	0.00832572	chr2	142938001	142938500	29	95	361930
Fgf2	fibroblast growth factor 2	-1.65555	0.0331069	chr2	143688501	143689000	5	-656	54250
Ccdc169	coiled-coil domain containing 169	1.22556	0.0395611	chr2	163966501	163967000	9	-846	499618
Igsf10	immunoglobulin superfamily, member 10	1.43265	0.0443996	chr2	168997501	168998000	3	-1479	310448
Gucy1b3	guanylate cyclase 1, soluble, beta 3	1.41886	0.0125113	chr2	200434501	200435000	2	-964	25202
Npy2r	neuropeptide Y receptor Y2	-1.08661	0.0323559	chr2	200945501	200946000	6	149	66024
Sema4a	sema domain, immunoglobulin domain (Ig), transmembrane domain (TM) and short cytoplasmic domain, (semaphorin) 4A	1.32752	0.0320731	chr2	207219501	207220000	9	179	310630
Lenep	lens epithelial protein	1.58885	0.00368332	chr2	208142001	208142500	5	-302	113917
Mir190b	microRNA 190b	-1.98642	0.0402705	chr2	208853501	208854000	7	-424	100314103
Pglyrp4	peptidoglycan recognition protein 4	-1.89502	0.0227853	chr2	209561001	209561500	1	89	310611
Golph3l	golgi phosphoprotein 3-like	-1.9865	0.0402705	chr2	217209001	217209500	3	-1073	310669
Acp6	acid phosphatase 6, lysophosphatidic	-1.53866	0.00293907	chr2	218766001	218766500	10	-1378	295305
Acp6	acid phosphatase 6, lysophosphatidic	-2.99195	0.00201937	chr2	218766501	218767000	3	-878	295305
Pde4dip	phosphodiesterase 4D interacting protein	1.9475	0.0402705	chr2	219480001	219480500	7	-1051	64183
Syt6	synaptotagmin VI	-1.65502	0.0331069	chr2	225492001	225492500	25	-116	60565
Rsbn1	round spermatid basic protein 1	-1.83892	0.0130625	chr2	225814501	225815000	4	-1231	310749
Gstm6l	glutathione S-transferase, mu 6-like	1.61286	0.0331069	chr2	230171501	230172000	4	481	295362
Gpr61	G protein-coupled receptor 61	1.1513	0.0199044	chr2	230413501	230414000	8	-883	310780
Hiat1	hippocampus abundant transcript 1	2.46114	0.0224117	chr2	237523501	237524000	5	-966	100134827
Rtcd1	RNA terminal phosphate cyclase domain 1	1.74484	0.0371653	chr2	237658001	237658500	4	-1124	295395
Cdc14a	cell division cycle 14A	-1.37125	0.0320731	chr2	237758501	237759000	5	-1405	310806
Mir137	microRNA 137	-1.7494	0.0208968	chr2	239707501	239708000	22	-12	100314031
Abca4	ATP-binding cassette, subfamily A (ABC1), member 4	-1.29656	0.0471791	chr2	243681001	243681500	2	-1089	310836
Bdh2	3-hydroxybutyrate dehydrogenase, type 2	-1.98609	0.0402705	chr2	258981001	258981500	11	243	295458
RGD1309170	similar to hypothetical protein DKFZp434G072	-1.78589	0.0371653	chr2	262009501	262010000	2	-1005	362047
Sh3glb1	SH3-domain GRB2-like endophilin B1	1.53095	0.00952426	chr2	269271501	269272000	7	-734	292156
LOC56764	dnaj-like protein	1.39893	0.0215886	chr2	271032501	271033000	6	-180	56764
Zzz3	zinc finger, ZZ-type containing 3	1.13447	0.0474311	chr2	276311501	276312000	11	328	310958
RT1-M4	RT1 class Ib, locus M4	1.12234	0.0396043	chr20	4083001	4083500	7	-847	309584
Znrd1	zinc ribbon domain containing 1	1.22418	0.0395611	chr20	4123501	4124000	8	-1481	361784
Rpp21	ribonuclease P/MRP 21 subunit	1.43203	0.0443996	chr20	4544001	4544500	6	-1342	406230
Sfta2	surfactant associated 2	-2.49539	0.0224117	chr20	5703001	5703500	6	-623	415052
CB741658	CB741658 gene	-1.03041	0.00451224	chr20	5727001	5727500	7	-29	415051
Gpsm3	G-protein signaling modulator 3	1.94676	0.0402705	chr20	6434501	6435000	9	149	406163
Ltb	lymphotoxin beta (TNF superfamily, member 3)	1.47842	0.00838296	chr20	6944001	6944500	4	-653	361795
Ltb	lymphotoxin beta (TNF superfamily, member 3)	1.85436	0.0227853	chr20	6944501	6945000	9	-1153	361795
RT1-CE14	RT1 class I, locus CE14	1.31769	0.00807504	chr20	7020501	7021000	5	-1319	414270
RT1-A1	RT1 class Ia, locus A1	1.79702	0.0130625	chr20	7473501	7474000	2	-888	24973
Ggnbp1	gametogenetin binding protein 1	1.05212	0.0462652	chr20	7684001	7684500	7	-183	494520
Ggnbp1	gametogenetin binding protein 1	1.13761	0.0168432	chr20	7684501	7685000	9	317	494520
Ccdc167	coiled-coil domain containing 167	-1.47571	0.0443996	chr20	10585001	10585500	7	-1347	689755
Rsph1	radial spoke head 1 homolog (Chlamydomonas)	-1.47493	0.0443996	chr20	12195501	12196000	2	-738	361818
U2af1	U2 small nuclear RNA auxiliary factor 1	-1.03441	0.0370815	chr20	12594501	12595000	4	-1278	687575
Derl3	derlin 3	1.94735	0.0402705	chr20	15863001	15863500	2	-1456	690315
Gstt3	glutathione S-transferase, theta 3	-1.98596	0.0402705	chr20	16008001	16008500	27	475	499422
Susd2	sushi domain containing 2	1.45252	0.0250758	chr20	16152501	16153000	9	-592	294335
Atoh7	atonal homolog 7 (Drosophila)	2.60113	0.0123693	chr20	28924001	28924500	17	-303	365564
Fam26e	family with sequence similarity 26, member E	-1.41583	0.0377858	chr20	29482001	29482500	8	401	294431
Mcu	mitochondrial calcium uniporter	1.48657	0.00493801	chr20	31005001	31005500	8	-1391	294560
Adamts14	ADAM metallopeptidase with thrombospondin type 1 motif, 14	2.03426	0.00303979	chr20	32680501	32681000	9	-981	309837
Srgn	serglycin	1.37386	0.0377858	chr20	33921501	33922000	15	-66	56782
Rfx6	regulatory factor X, 6	-2.49513	0.0224117	chr20	34501501	34502000	3	-391	294395
Traf2	Tnf receptor-associated factor 2	1.85408	0.0227853	chr3	2752501	2753000	6	-718	311786
Edf1	endothelial differentiation-related factor 1	-1.17898	0.0474311	chr3	2761001	2761500	3	-1331	296570
Ccdc183	coiled-coil domain containing 183	1.10745	0.0331619	chr3	2822501	2823000	8	-42	499754
Sh2d3c	SH2 domain containing 3C	1.45266	0.0250758	chr3	17094501	17095000	8	-545	362111
Olr418	olfactory receptor 418	-1.98613	0.0402705	chr3	26227501	26228000	2	472	405114
Olr423	olfactory receptor 423	1.39852	0.0215886	chr3	26360501	26361000	5	250	296685
Mir181a2	microRNA 181a-2	-1.33497	0.0271971	chr3	28374001	28374500	6	-518	100314292
Lypd6b	LY6/PLAUR domain containing 6B	1.02615	0.0163464	chr3	40397501	40398000	18	-384	362133
Galnt3	UDP-N-acetyl-alpha-D-galactosamine:polypeptide N-acetylgalactosaminyltransferase 3 (GalNAc-T3)	1.79775	0.0130625	chr3	58830501	58831000	6	-319	366061
Fastkd1	FAST kinase domains 1	-1.03545	0.0443248	chr3	62564001	62564500	4	-990	311112
Fastkd1	FAST kinase domains 1	-1.14473	0.027841	chr3	62564501	62565000	7	-1490	311112
Ttc30a1	tetratricopeptide repeat domain 30A1	1.29218	0.0271971	chr3	69351001	69351500	7	-959	311123
LOC100362431	tetratricopeptide repeat domain 30B	1.37823	0.0108324	chr3	69351501	69352000	5	462	100362431
Rbm45	RNA binding motif protein 45	1.13463	0.0474311	chr3	69793001	69793500	9	-786	266631
Tfpi	tissue factor pathway inhibitor (lipoprotein-associated coagulation inhibitor)	-1.18628	0.00639792	chr3	78415001	78415500	7	-655	29436
Olr448	olfactory receptor 448	-3.27665	0.000320543	chr3	79608001	79608500	3	-9	295720
Olr475	olfactory receptor 475	1.94729	0.0402705	chr3	79958501	79959000	5	-156	404891
Olr542	olfactory receptor 542	2.46096	0.0224117	chr3	81739001	81739500	2	-1470	366105
Olr587	olfactory receptor 587	2.60131	0.0123693	chr3	82637001	82637500	2	177	404859
Olr670	olfactory receptor 670	1.47666	0.00838296	chr3	84360501	84361000	8	-979	404826
Olr711	olfactory receptor 711	-1.16459	0.0396043	chr3	85270501	85271000	2	-505	404817
Olr720	olfactory receptor 720	1.43174	0.0443996	chr3	85431501	85432000	1	84	405955
Bbox1	butyrobetaine (gamma), 2-oxoglutarate dioxygenase (gamma-butyrobetaine hydroxylase) 1	1.74547	0.0371653	chr3	108062501	108063000	7	-659	64564
Disp2	dispatched homolog 2 (Drosophila)	1.61297	0.0331069	chr3	117113501	117114000	4	-1266	311324
Ino80	INO80 complex subunit	-1.17954	0.0474311	chr3	117816501	117817000	1	470	296084
Ino80	INO80 complex subunit	-1.22538	0.0279566	chr3	117817001	117817500	7	-30	296084
Ckmt1b	creatine kinase, mitochondrial 1B	-2.49565	0.0224117	chr3	119858001	119858500	3	-752	29593
Spg11	spastic paraplegia 11 (autosomal recessive)	1.24692	0.00995026	chr3	120605501	120606000	6	-1150	311372
Duox1	dual oxidase 1	-1.98591	0.0402705	chr3	120792501	120793000	4	-187	266807
Hdc	histidine decarboxylase	1.46614	0.0143995	chr3	125603001	125603500	11	25	24443
Tgm3	transglutaminase 3, E polypeptide	1.28283	0.00051353	chr3	127474001	127474500	11	424	366189
Tgm3	transglutaminase 3, E polypeptide	1.37335	0.0377858	chr3	127474501	127475000	8	-76	366189
Ttl	tubulin tyrosine ligase	1.41857	0.0125113	chr3	128419001	128419500	5	-1299	171572
Ebf4	early B-cell factor 4	1.36491	0.00557231	chr3	129334001	129334500	4	-1166	680751
Ebf4	early B-cell factor 4	1.22368	0.0395611	chr3	129334501	129335000	5	-666	680751
Siglec1	sialic acid binding Ig-like lectin 1, sialoadhesin	1.12079	0.0396043	chr3	130130501	130131000	6	-906	311426
Pank2	pantothenate kinase 2	1.48717	0.00493801	chr3	130302001	130302500	5	-1038	296167
Smox	spermine oxidase	1.20107	0.0332266	chr3	130580001	130580500	8	-565	308652
Bmp2	bone morphogenetic protein 2	-1.98631	0.0402705	chr3	132822001	132822500	36	22	29373
RGD1566320	RGD1566320	-2.49544	0.0224117	chr3	145194001	145194500	9	-586	296207
Andpro	androgen regulated protein	2.46025	0.0224117	chr3	150281001	150281500	2	-243	25030
Acss1	acyl-CoA synthetase short-chain family member 1	2.075	0.0237266	chr3	152830501	152831000	6	-1427	296259
Trib3	tribbles pseudokinase 3	-1.6557	0.0331069	chr3	154167501	154168000	29	40	246273
Hm13	histocompatibility 13	2.07628	0.0237266	chr3	154554001	154554500	3	-930	311545
Hm13	histocompatibility 13	2.49826	0.00263915	chr3	154554501	154555000	10	-430	311545
Bpifb1	BPI fold containing family B, member 1	-1.10635	0.0102329	chr3	156046001	156046500	8	-44	499926
Necab3	N-terminal EF-hand calcium binding protein 3	1.04223	0.0323559	chr3	156434501	156435000	24	195	311562
Snhg11	small nucleolar RNA host gene 11 (non-protein coding)	1.75891	0.00758109	chr3	160742501	160743000	22	384	362256
Wfdc5	WAP four-disulfide core domain 5	1.18159	0.0279566	chr3	166759001	166759500	9	-599	296352
Semg1	semenogelin I	-2.63643	0.0123693	chr3	166814001	166814500	2	-237	25013
Ube2c	ubiquitin-conjugating enzyme E2C	-2.1146	0.0237266	chr3	167421501	167422000	7	-818	296368
Slc2a10	solute carrier family 2 (facilitated glucose transporter), member 10	1.10104	0.027841	chr3	168364001	168364500	3	-674	366251
Cse1l	CSE1 chromosome segregation 1-like (yeast)	-1.98607	0.0402705	chr3	169824501	169825000	36	-251	362273
Stx16	syntaxin 16	-1.15587	0.00348391	chr3	178207501	178208000	11	499	362283
Klhl7	kelch-like family member 7	1.37351	0.0377858	chr4	7594501	7595000	6	-1189	362303
Pmpcb	peptidase (mitochondrial processing) beta	2.72915	0.00678905	chr4	9923501	9924000	13	-978	64198
Mir879	microRNA mir-879	1.52045	0.0289587	chr4	21606001	21606500	7	-359	100314261
Gtpbp10	GTP-binding protein 10 (putative)	1.26692	0.0116238	chr4	25542001	25542500	6	-682	312054
Mterf	mitochondrial transcription termination factor	1.08913	0.0234324	chr4	27267501	27268000	5	-851	85261
Ccdc132	coiled-coil domain containing 132	-1.24468	0.0332266	chr4	28343501	28344000	7	-768	312083
Cav1	caveolin 1, caveolae protein	1.24731	0.00995026	chr4	45205001	45205500	17	439	25404
Capza2	capping protein (actin filament) muscle Z-line, alpha 2	1.85409	0.0227853	chr4	45540001	45540500	6	-1101	493810
Tas2r118	taste receptor, type 2, member 118	2.601	0.0123693	chr4	50782501	50783000	6	-660	78980
Flnc	filamin C, gamma	-1.77567	0.00444893	chr4	56477001	56477500	3	-996	362332
N5	DNA binding protein N5	-1.49561	0.0250758	chr4	57352501	57353000	3	317	64825
LOC500077	similar to RIKEN cDNA 3110062M04	2.37549	0.00102152	chr4	62129001	62129500	3	-1244	500077
RGD1563986	similar to RIKEN cDNA E330009J07 gene	-1.24534	0.0332266	chr4	133384001	133384500	1	-1393	312270
Clec5a	C-type lectin domain family 5, member A	2.194	0.0138503	chr4	133607001	133607500	2	-1	679787
Tryx5	trypsin X5	-1.65587	0.0331069	chr4	133955001	133955500	4	-1434	408205
Try4	trypsin 4	-1.51008	0.0143995	chr4	135404501	135405000	7	-588	362347
Tas2r139	taste receptor, type 2, member 139	1.20167	0.00626757	chr4	136301501	136302000	2	-919	680188
Creb5	cAMP responsive element binding protein 5	1.94754	0.0402705	chr4	148129501	148130000	2	-255	500131
Chn2	chimerin 2	1.0902	0.00642469	chr4	149084001	149084500	6	-397	84031
Chn2	chimerin 2	1.16405	0.0235668	chr4	149084501	149085000	7	103	84031
Vom1r86	vomeronasal 1 receptor 86	1.8552	0.0227853	chr4	153095501	153096000	2	-927	494247
Eif2ak3	eukaryotic translation initiation factor 2 alpha kinase 3	1.53454	0.00557572	chr4	163426501	163427000	4	-1431	29702
Eif2ak3	eukaryotic translation initiation factor 2 alpha kinase 3	1.69318	0.00157772	chr4	163427001	163427500	11	-931	29702
RGD1562515	similar to RIKEN cDNA 4931417E11	1.06553	0.0120273	chr4	166149001	166149500	4	-368	500204
Fam50a	family with sequence similarity 50, member A	2.07573	0.0237266	chr4	169674001	169674500	16	-34	293862
Eva1a	eva-1 homolog A	2.40389	0.00461447	chr4	177460501	177461000	8	-1330	500221
Eva1a	eva-1 homolog A	2.07587	0.0237266	chr4	177461001	177461500	7	-830	500221
Vom1r99	vomeronasal 1 receptor 99	1.43233	0.0443996	chr4	184586501	184587000	5	-63	685880
Vom1r105	vomeronasal 1 receptor 105	1.94763	0.0402705	chr4	186664501	186665000	1	-535	286893
LOC500270	796	-1.09744	0.0462652	chr4	196632001	196632500	7	211	500270
Vhl	von Hippel-Lindau tumor suppressor, E3 ubiquitin protein ligase	-1.0355	0.0370815	chr4	208876001	208876500	6	-1015	24874
Timp4	tissue inhibitor of metalloproteinase 4	-1.51067	0.0143995	chr4	210452001	210452500	10	-38	680130
Cand2	cullin-associated and neddylation-dissociated 2 (putative)	-1.03334	0.0311128	chr4	210970501	210971000	10	485	192226
RGD1564770	similar to CD69 antigen (p60, early T-cell activation antigen)	2.60155	0.0123693	chr4	211740001	211740500	5	-896	500335
Klri1	killer cell lectin-like receptor family I member 1	-1.03449	0.0370815	chr4	212156001	212156500	6	163	503651
Ly49i5	Ly49 inhibitory receptor 5	1.94674	0.0402705	chr4	213004001	213004500	5	165	494211
Wnt5b	wingless-type MMTV integration site family, member 5B	1.05535	0.00744914	chr4	217429001	217429500	15	436	282582
Tuba8	tubulin, alpha 8	1.10939	0.0331619	chr4	220862001	220862500	8	-1477	500377
Tuba8	tubulin, alpha 8	1.23892	0.0195652	chr4	220862501	220863000	15	-977	500377
Mug2	murinoglobulin 2	-1.78589	0.0371653	chr4	221299001	221299500	4	-1208	408236
Mug2	murinoglobulin 2	-2.76474	0.00678905	chr4	221299501	221300000	4	-708	408236
C3ar1	complement component 3a receptor 1	1.32169	0.0158689	chr4	222711001	222711500	7	384	84007
Necap1	NECAP endocytosis associated 1	1.04111	0.0323559	chr4	222729001	222729500	7	-1227	312694
Vom2r51	vomeronasal 2 receptor, 51	-1.08728	0.0323559	chr4	223580001	223580500	5	-1114	502891
Fkbp4	FK506 binding protein 4	2.30145	0.00174085	chr4	226963501	226964000	8	-763	260321
Tas2r117	taste receptor, type 2, member 117	2.4599	0.0224117	chr4	229515501	229516000	4	491	100310880
Tspan9	tetraspanin 9	1.58949	0.002193	chr4	231011001	231011500	46	109	312728
Abcc9	ATP-binding cassette, subfamily C (CFTR/MRP), member 9	2.07579	0.0237266	chr4	241138501	241139000	8	300	25560
Ppfibp1	PTPRF interacting protein, binding protein 1 (liprin beta 1)	1.22437	0.0395611	chr4	245464501	245465000	4	-901	312855
Rep15	RAB15 effector protein	2.07542	0.0237266	chr4	245578001	245578500	2	-291	500366
Stau2	staufen double-stranded RNA binding protein 2	1.6138	0.0331069	chr5	2272001	2272500	7	-1259	171500
Stau2	staufen double-stranded RNA binding protein 2	1.65304	0.00407365	chr5	2272501	2273000	6	-759	171500
Stau2	staufen double-stranded RNA binding protein 2	1.60479	0.0186933	chr5	2273001	2273500	5	-259	171500
Prex2	phosphatidylinositol-3,4,5-trisphosphate-dependent Rac exchange factor 2	1.16401	0.0235668	chr5	12693501	12694000	14	252	312912
Plag1	pleiomorphic adenoma gene 1	2.04925	0.00832572	chr5	21577001	21577500	8	214	297804
Wwp1	WW domain containing E3 ubiquitin protein ligase 1	-1.98597	0.0402705	chr5	38351501	38352000	5	-923	297930
Cga	glycoprotein hormones, alpha polypeptide	-1.65559	0.0331069	chr5	54950001	54950500	6	53	116700
Ccl19	chemokine (C-C motif) ligand 19	-2.6367	0.0123693	chr5	62707501	62708000	4	-416	362506
Car9	carbonic anhydrase 9	1.21053	0.00156506	chr5	63532001	63532500	9	-1276	313495
Gba2	glucosidase beta 2	-1.19505	0.0199044	chr5	63605501	63606000	12	-1438	298399
Stx17	syntaxin 17	1.1859	0.0120213	chr5	68382001	68382500	5	-1128	252853
LOC100910620	uncharacterized LOC100910620	-1.18023	0.0474311	chr5	78592501	78593000	10	-927	100910620
Gng10	guanine nucleotide binding protein (G protein), gamma 10	1.94718	0.0402705	chr5	80325001	80325500	6	-647	114119
LOC259244	alpha-2u globulin PGCL3	-1.75028	0.0208968	chr5	81378501	81379000	2	-670	259244
Bspry	B-box and SPRY domain containing	1.19852	0.0141233	chr5	82452501	82453000	5	-904	64027
Rgs3	regulator of G-protein signaling 3	1.85304	0.0227853	chr5	82606001	82606500	7	-560	54293
Mir455	microRNA mir-455	1.31258	0.00223197	chr5	83210001	83210500	3	-1205	100314205
Tle1	transducin-like enhancer of split 1 (E(sp1) homolog, Drosophila)	2.19407	0.0138503	chr5	92701001	92701500	59	-107	362533
Tle1	transducin-like enhancer of split 1 (E(sp1) homolog, Drosophila)	2.82517	0.000270187	chr5	92701501	92702000	56	-607	362533
Frem1	Fras1 related extracellular matrix 1	1.22302	0.0395611	chr5	105160501	105161000	8	-461	298185
Mtap	methylthioadenosine phosphorylase	1.17073	0.0102459	chr5	111679501	111680000	6	90	298227
Tek	TEK tyrosine kinase, endothelial	-1.98604	0.0402705	chr5	117672501	117673000	10	267	89804
C8b	complement component 8, beta polypeptide	1.32696	0.0320731	chr5	128160001	128160500	7	377	313421
Usp24	ubiquitin specific peptidase 24	-1.5639	0.0289587	chr5	129742501	129743000	2	-1403	313427
Usp24	ubiquitin specific peptidase 24	-1.07891	0.0228847	chr5	129743001	129743500	9	-903	313427
Lrrc42	leucine rich repeat containing 42	1.12682	0.0142796	chr5	130705001	130705500	31	266	298309
Osbpl9	oxysterol binding protein-like 9	1.94737	0.0402705	chr5	132680501	132681000	1	-1417	298369
Foxe3	forkhead box E3	1.68427	0.0119548	chr5	137518001	137518500	6	-356	171302
Foxe3	forkhead box E3	1.12143	0.0396043	chr5	137518501	137519000	6	-856	171302
Dmbx1	diencephalon/mesencephalon homeobox 1	1.37908	0.0108324	chr5	138559001	138559500	12	113	313512
Mast2	microtubule associated serine/threonine kinase 2	1.25428	0.0471791	chr5	139079001	139079500	30	22	313819
Ipp	intracisternal A particle-promoted polypeptide	1.053	0.0462652	chr5	139150001	139150500	6	-690	298439
Ptch2	patched homolog 2 (Drosophila)	1.22951	0.00852249	chr5	139757501	139758000	11	323	366452
Ptprf	protein tyrosine phosphatase, receptor type, F	1.39884	0.0215886	chr5	140893501	140894000	7	-379	360406
Zfp691	zinc finger protein 691	1.32786	0.0320731	chr5	142033001	142033500	2	-874	313548
Pabpc4	poly(A) binding protein, cytoplasmic 4	1.61443	0.0331069	chr5	144768501	144769000	48	-347	298510
Sh3d21	SH3 domain containing 21	1.6142	0.0331069	chr5	147946001	147946500	17	-731	362598
Ago1	argonaute RISC catalytic component 1	-1.30574	0.0230615	chr5	148247001	148247500	5	-844	313594
Smim12	small integral membrane protein 12	1.02833	0.026176	chr5	149080001	149080500	11	-540	685634
Rnf19b	ring finger protein 19B	1.22427	0.00385535	chr5	150992001	150992500	8	-188	313806
RGD1561149	similar to mKIAA1522 protein	2.46159	0.0224117	chr5	151148001	151148500	5	-645	500552
Fam229a	family with sequence similarity 229, member A	1.03151	0.0193187	chr5	151413501	151414000	36	294	500554
Trim63	tripartite motif containing 63, E3 ubiquitin protein ligase	-1.4905	0.00435146	chr5	156292001	156292500	5	-315	140939
Extl1	exostosin-like glycosyltransferase 1	4.18487	0.000273776	chr5	156385501	156386000	15	130	313610
Paqr7	progestin and adipoQ receptor family member VII	-1.19556	0.0199044	chr5	156502501	156503000	12	-1001	313615
C1qa	complement component 1, q subcomponent, A chain	1.85296	0.0227853	chr5	159026501	159027000	8	-151	298566
Cdc42	cell division cycle 42 (GTP binding protein)	1.02706	0.0163464	chr5	159485501	159486000	15	-626	64465
Cdc42	cell division cycle 42 (GTP binding protein)	1.05991	0.0102329	chr5	159486001	159486500	5	-1126	64465
Ece1	endothelin converting enzyme 1	1.25335	0.0471791	chr5	159967001	159967500	3	-1353	94204
Hspb7	heat shock protein family, member 7 (cardiovascular)	1.04671	0.00546122	chr5	163688501	163689000	15	135	50565
Errfi1	ERBB receptor feedback inhibitor 1	1.36676	0.00557231	chr5	171528001	171528500	8	-1105	313729
Klhl21	kelch-like family member 21	-1.92237	0.00809498	chr5	172738501	172739000	4	-1277	313743
Rpl22	ribosomal protein L22	1.08011	0.00637274	chr5	173058001	173058500	7	-1483	81768
Mxra8	matrix-remodelling associated 8	1.59881	0.0107352	chr5	176763501	176764000	3	-433	313770
Ttll10	tubulin tyrosine ligase-like family, member 10	1.33166	0.00255687	chr5	176958501	176959000	9	257	298692
Cyp1b1	cytochrome P450, family 1, subfamily b, polypeptide 1	1.45216	0.0250758	chr6	2301501	2302000	34	-1107	25426
Msh2	mutS homolog 2	-1.64744	0.0186933	chr6	21258001	21258500	3	-1413	81709
Cwf19l2	CWF19-like 2, cell cycle control (S. pombe)	-1.78584	0.0371653	chr6	28867501	28868000	1	-965	362804
Otof	otoferlin	1.43193	0.0443996	chr6	37141001	37141500	3	473	84573
Slc26a3	solute carrier family 26 (anion exchanger), member 3	-1.78618	0.0371653	chr6	59394501	59395000	3	-1134	114629
Lrrn3	leucine rich repeat neuronal 3	1.74532	0.0371653	chr6	70987501	70988000	9	108	81514
Stxbp6	syntaxin binding protein 6 (amisyn)	2.73023	0.00678905	chr6	74901501	74902000	47	0	362734
G2e3	G2/M-phase specific E3 ubiquitin protein ligase	1.04214	0.0323559	chr6	81654501	81655000	5	-1266	299002
Nkx2-8	NK2 homeobox 8	-2.70986	0.000850912	chr6	87036001	87036500	10	-550	299061
Sstr1	somatostatin receptor 1	-2.63642	0.0123693	chr6	88782501	88783000	7	-974	25033
Fbxo33	F-box protein 33	1.13634	0.0474311	chr6	89861501	89862000	9	-1443	314157
Mis18bp1	MIS18 binding protein 1	1.79777	0.0130625	chr6	96414501	96415000	6	-1487	689296
Arf6	ADP-ribosylation factor 6	2.44915	0.000596617	chr6	101150001	101150500	68	-177	79121
Arf6	ADP-ribosylation factor 6	1.61507	7.29194e-09	chr6	101150501	101151000	38	323	79121
Daam1	dishevelled associated activator of morphogenesis 1	1.29111	0.00995026	chr6	104079501	104080000	7	-776	314212
L3hypdh	L-3-hydroxyproline dehydratase (trans-)	1.2378	0.0195652	chr6	104279001	104279500	47	316	314214
Akap5	A kinase (PRKA) anchor protein 5	2.04942	0.00832572	chr6	108766501	108767000	7	-1309	171026
RGD1562540	RGD1562540	-1.98658	0.0402705	chr6	110669001	110669500	2	-1342	500678
RGD1310769	similar to HSPC288	1.95507	0.0138326	chr6	119001501	119002000	5	-1238	299207
Ift43	intraflagellar transport 43 homolog (Chlamydomonas)	1.94678	0.0402705	chr6	119246001	119246500	4	-1389	299209
Bdkrb2	bradykinin receptor B2	1.48636	0.00493801	chr6	138615001	138615500	9	-561	25245
Mir770	microRNA 770	-1.51103	0.0143995	chr6	142843501	142844000	4	-1298	100314207
Mir376c	microRNA mir-376c	1.94765	0.0402705	chr6	143033501	143034000	7	-1045	100314083
Sp8	Sp8 transcription factor	-2.49563	0.0224117	chr6	155692501	155693000	29	-680	299499
Naca	nascent polypeptide-associated complex alpha subunit	-1.47755	1.61524e-05	chr7	2437501	2438000	31	-303	288770
Rbms2	RNA binding motif, single stranded interacting protein 2	-1.80125	0.00758109	chr7	2568501	2569000	9	-782	288771
Dgka	diacylglycerol kinase, alpha	-1.83937	0.0130625	chr7	3142501	3143000	9	-524	140866
Olr881	olfactory receptor 881	1.15002	0.00747457	chr7	3790001	3790500	6	-517	288792
Olr962	olfactory receptor 962	-2.4953	0.0224117	chr7	6765501	6766000	4	335	302045
Olr1060	olfactory receptor 1060	-2.7643	0.00678905	chr7	9220001	9220500	2	-672	404904
LOC100125368	zinc finger protein LOC100125368	-1.89489	0.0227853	chr7	11043501	11044000	28	30	100125368
Eef2	eukaryotic translation elongation factor 2	1.34652	0.00935848	chr7	11574501	11575000	10	-574	29565
Eef2	eukaryotic translation elongation factor 2	1.58855	0.002193	chr7	11575001	11575500	18	-1074	29565
Pias4	protein inhibitor of activated STAT, 4	1.43237	0.0443996	chr7	11580501	11581000	30	-1178	362827
Mob3a	MOB kinase activator 3A	1.21767	0.0166137	chr7	12044501	12045000	9	-1444	362833
Mob3a	MOB kinase activator 3A	1.70827	0.0208968	chr7	12045001	12045500	21	-944	362833
Abhd17a	abhydrolase domain containing 17A	1.29276	0.0135826	chr7	12158501	12159000	7	-1317	299617
Adamtsl5	ADAMTS-like 5	2.46137	0.0224117	chr7	12398501	12399000	32	-423	314626
RGD1359127	similar to RIKEN cDNA 2310011J03	1.18168	0.000115941	chr7	12424501	12425000	19	-1431	299612
Dazap1	DAZ associated protein 1	1.43219	0.0443996	chr7	12482001	12482500	9	-1402	362836
Mum1	melanoma associated antigen (mutated) 1	-1.37105	0.0320731	chr7	12518001	12518500	20	-364	362838
Mum1	melanoma associated antigen (mutated) 1	-1.08175	0.0271757	chr7	12518501	12519000	4	-864	362838
Kiss1r	KISS1 receptor	1.09174	0.0234324	chr7	12779501	12780000	22	-335	78976
Mier2	mesoderm induction early response 1, family member 2	1.45267	0.0250758	chr7	13202501	13203000	4	-576	362841
Mier2	mesoderm induction early response 1, family member 2	1.95622	0.0138326	chr7	13203001	13203500	43	-76	362841
Slc1a6	solute carrier family 1 (high affinity aspartate/glutamate transporter), member 6	2.60114	0.0123693	chr7	13921501	13922000	38	75	84012
Rasal3	RAS protein activator like 3	1.03669	0.00461436	chr7	14574001	14574500	4	-1142	314596
Cyp4f4	cytochrome P450, family 4, subfamily f, polypeptide 4	-1.09115	0.0386319	chr7	15045001	15045500	1	167	286904
Zfp799	zinc finger protein 799	2.22287	0.00295116	chr7	15238001	15238500	6	-1086	494339
Ckap4	cytoskeleton-associated protein 4	2.0502	0.00832572	chr7	25085001	25085500	17	346	362859
LOC100910996	uncharacterized LOC100910996	-1.16638	0.0396043	chr7	26312501	26313000	10	-1016	100910996
Hsp90b1	heat shock protein 90, beta, member 1	1.45258	0.0250758	chr7	27361001	27361500	9	-1494	362862
Nt5dc3	5'-nucleotidase domain containing 3	2.07537	0.0237266	chr7	27429501	27430000	13	-813	691922
Pah	phenylalanine hydroxylase	-1.21148	0.00398346	chr7	28179001	28179500	6	-1456	24616
Pah	phenylalanine hydroxylase	-1.30499	0.00274705	chr7	28179501	28180000	13	-956	24616
Slc5a8	solute carrier family 5 (sodium/monocarboxylate cotransporter), member 8	1.74404	0.0371653	chr7	29537001	29537500	35	-423	500820
Slc5a8	solute carrier family 5 (sodium/monocarboxylate cotransporter), member 8	1.85419	0.0227853	chr7	29537501	29538000	44	77	500820
Ntn4	netrin 4	1.79302	0.00283406	chr7	34598501	34599000	30	-332	299737
Cct2	chaperonin containing TCP1, subunit 2 (beta)	-1.09129	0.0386319	chr7	60124001	60124500	4	-1433	299809
Ifng	interferon gamma	-1.07879	0.0228847	chr7	61332001	61332500	6	-1353	25712
Agap2	ArfGAP with GTPase domain, ankyrin repeat and PH domain 2	2.1853	2.59444e-05	chr7	70542501	70543000	62	236	65218
Os9	osteosarcoma amplified 9	1.66646	0.00693658	chr7	70585501	70586000	7	-935	362891
Os9	osteosarcoma amplified 9	1.44602	0.00435146	chr7	70586001	70586500	4	-1435	362891
Stac3	SH3 and cysteine rich domain 3	-1.25871	0.00730522	chr7	70980501	70981000	5	-501	362895
Tac3	tachykinin 3	1.96009	0.00497783	chr7	71195001	71195500	7	-1394	29191
Rpl30	ribosomal protein L30	-1.78555	0.0371653	chr7	73384501	73385000	15	-786	64640
Azin1	antizyme inhibitor 1	1.60476	0.0186933	chr7	77476501	77477000	1	-1407	58961
Gsdmc	gasdermin C	1.95979	0.00497783	chr7	91489501	91490000	7	304	299908
Gsdmc	gasdermin C	3.02824	4.73392e-05	chr7	91490001	91490500	8	-196	299908
Gsdmc	gasdermin C	1.6846	0.0119548	chr7	91490501	91491000	5	-696	299908
Gsdmc	gasdermin C	1.60502	0.0186933	chr7	91491001	91491500	3	-1196	299908
Zhx2	zinc fingers and homeoboxes 2	1.85373	0.0227853	chr7	98165501	98166000	24	-1164	314988
Zhx1	zinc fingers and homeoboxes 1	-1.47524	0.0443996	chr7	98552001	98552500	1	-1497	171159
LOC500877	Ab1-152	1.70789	0.0208968	chr7	101706501	101707000	4	105	500877
Oplah	5-oxoprolinase (ATP-hydrolysing)	1.94818	0.0402705	chr7	117354501	117355000	8	166	116684
Mb	myoglobin	1.13972	0.00639792	chr7	118102001	118102500	4	-629	59108
Mb	myoglobin	1.12751	0.0142796	chr7	118102501	118103000	4	-1129	59108
Lgals2	lectin, galactoside-binding, soluble, 2	1.32172	0.0158689	chr7	120069001	120069500	11	-118	171134
Dmc1	DNA meiotic recombinase 1	-1.44268	0.0215886	chr7	120834001	120834500	3	-1128	362960
Slc25a17	solute carrier family 25 (mitochondrial carrier, peroxisomal membrane protein), member 17	2.46059	0.0224117	chr7	122557501	122558000	6	-352	300083
Slc25a17	solute carrier family 25 (mitochondrial carrier, peroxisomal membrane protein), member 17	2.49747	0.00263915	chr7	122558001	122558500	7	-852	300083
Pacsin2	protein kinase C and casein kinase substrate in neurons 2	-1.56388	0.0289587	chr7	124277001	124277500	3	-1306	124461
Ribc2	RIB43A domain with coiled-coils 2	1.18498	0.0120213	chr7	125742501	125743000	26	162	300122
Fbln1	fibulin 1	-1.9859	0.0402705	chr7	125810001	125810500	6	-445	315191
Ppara	peroxisome proliferator activated receptor alpha	-1.98597	0.0402705	chr7	126331001	126331500	22	418	25747
Csrnp2	cysteine-serine-rich nuclear protein 2	2.46044	0.0224117	chr7	139939001	139939500	58	393	315308
Krt18	keratin 18	-1.98599	0.0402705	chr7	141425001	141425500	9	-433	294853
Gria4	glutamate receptor, ionotropic, AMPA 4	1.01845	0.00855701	chr8	2070501	2071000	6	-1125	29629
Mtnr1b	melatonin receptor 1B	1.03842	0.0271757	chr8	14462501	14463000	6	-1137	192646
Olr1125	olfactory receptor 1125	-1.46245	0.0125113	chr8	18913501	18914000	3	-104	405180
Olfm2	olfactomedin 2	1.03833	0.0271757	chr8	21800501	21801000	14	-1378	313783
Ap1m2	adaptor-related protein complex 1, mu 2 subunit	-1.44291	0.0215886	chr8	22392001	22392500	18	-1073	367038
Qtrt1	queuine tRNA-ribosyltransferase 1	-1.98598	0.0402705	chr8	22500001	22500500	7	-918	64016
LOC691141	hypothetical protein LOC691141	1.74415	0.0371653	chr8	22613001	22613500	7	44	691141
Prkcsh	protein kinase C substrate 80K-H	1.95483	0.0138326	chr8	23068001	23068500	5	-1489	300445
Snx19	sorting nexin 19	1.33417	0.00255687	chr8	31525501	31526000	7	-1026	315478
Tmem45b	transmembrane protein 45b	1.04173	0.0323559	chr8	32634001	32634500	5	-390	315524
Fez1	fasciculation and elongation protein zeta 1 (zygin I)	1.61394	0.0331069	chr8	39307501	39308000	36	97	81730
Olr1194	olfactory receptor 1194	-2.49513	0.0224117	chr8	40194001	40194500	4	-596	405108
Mir100	microRNA 100	1.32701	0.0320731	chr8	44221501	44222000	10	-399	100314234
Pdzd3	PDZ domain containing 3	-2.26342	0.00295116	chr8	47200501	47201000	5	172	500986
Hyou1	hypoxia up-regulated 1	-1.16617	0.0396043	chr8	47318001	47318500	23	-516	192235
Scn4b	sodium channel, voltage-gated, type IV, beta subunit	1.11184	0.00348391	chr8	48066001	48066500	7	-1304	315611
Apoa4	apolipoprotein A-IV	-1.40045	0.0185254	chr8	49162501	49163000	8	-304	25080
Apoa4	apolipoprotein A-IV	-1.00311	0.00805218	chr8	49163001	49163500	12	196	25080
LOC500990	similar to RIKEN cDNA 4931429L15	1.27617	0.00316554	chr8	49235001	49235500	13	-926	500990
Htr3a	5-hydroxytryptamine (serotonin) receptor 3A, ionotropic	-1.57543	0.00952426	chr8	51817001	51817500	2	-1044	79246
Drd2	dopamine receptor D2	1.31665	0.00807504	chr8	52296501	52297000	5	-1346	24318
Cryab	crystallin, alpha B	-1.08211	0.0271757	chr8	53776001	53776500	12	151	25420
Ppp2r1b	protein phosphatase 2, regulatory subunit A, beta	1.0339	0.0228847	chr8	53875501	53876000	11	-626	315648
Zc3h12c	zinc finger CCCH type containing 12C	-2.49519	0.0224117	chr8	55277501	55278000	13	-570	315658
Pstpip1	proline-serine-threonine phosphatase-interacting protein 1	1.11928	0.0121286	chr8	59330001	59330500	11	-711	300732
Cspg4	chondroitin sulfate proteoglycan 4	1.39931	0.0215886	chr8	60101001	60101500	24	91	81651
Map2k5	mitogen activated protein kinase kinase 5	1.96034	0.00497783	chr8	68010001	68010500	9	-448	29568
Slc24a1	solute carrier family 24 (sodium/potassium/calcium exchanger), member 1	1.70763	0.0208968	chr8	70136501	70137000	5	-612	56814
Pif1	PIF1 5'-to-3' DNA helicase	1.39839	0.0215886	chr8	70811001	70811500	21	-102	367645
Pif1	PIF1 5'-to-3' DNA helicase	1.10855	0.0331619	chr8	70811501	70812000	45	398	367645
Rab27a	RAB27A, member RAS oncogene family	1.95479	0.0138326	chr8	73367501	73368000	6	-1104	50645
Rnf111	ring finger protein 111	-1.16566	0.0396043	chr8	76141001	76141500	8	-1226	300813
Bmp5	bone morphogenetic protein 5	1.54607	0.000443983	chr8	82267001	82267500	11	302	315824
Slc17a5	solute carrier family 17 (acidic sugar transporter), member 5	1.3273	0.0320731	chr8	85476501	85477000	6	-1051	363103
Senp6	SUMO1/sentrin specific peptidase 6	3.95905	0.00105898	chr8	87024001	87024500	8	-1067	300860
Senp6	SUMO1/sentrin specific peptidase 6	2.84752	0.0037095	chr8	87025501	87026000	48	433	300860
Ube3d	ubiquitin protein ligase E3D	-1.4431	0.0215886	chr8	93633001	93633500	40	350	315863
Tbx18	T-box18	2.07538	0.0237266	chr8	94889001	94889500	16	-1126	315870
Morf4l1	mortality factor 4 like 1	1.32682	0.0320731	chr8	96996501	96997000	4	-987	300891
Paqr9	progestin and adipoQ receptor family member IX	1.58084	0.000300414	chr8	102796001	102796500	42	486	315904
Zbtb38	zinc finger and BTB domain containing 38	1.21743	0.0166137	chr8	104040501	104041000	5	-710	315936
Mir6324	microRNA mir-6324	1.94674	0.0402705	chr8	110135001	110135500	4	32	102466624
Slco2a1	solute carrier organic anion transporter family, member 2a1	-1.37137	0.0320731	chr8	110885001	110885500	9	-1063	24546
Slco2a1	solute carrier organic anion transporter family, member 2a1	2.19385	0.0138503	chr8	110886001	110886500	38	-63	24546
Poc1a	POC1 centriolar protein A	1.16504	0.0235668	chr8	114351501	114352000	4	228	501048
Uba7	ubiquitin-like modifier activating enzyme 7	-1.02895	0.00451224	chr8	116107501	116108000	9	-751	301000
Slc25a20	solute carrier family 25 (carnitine/acylcarnitine translocase), member 20	-1.29593	0.0471791	chr8	116798501	116799000	2	-1395	117035
Ubp1	upstream binding protein 1 (LBP-1a)	-1.78543	0.0371653	chr8	121509001	121509500	6	-1306	301038
Ccr4	chemokine (C-C motif) receptor 4	1.18078	0.0279566	chr8	121844501	121845000	10	-9	171054
Ctdspl	CTD (carboxy-terminal domain, RNA polymerase II, polypeptide A) small phosphatase-like	-1.47424	0.0443996	chr8	126290501	126291000	18	-214	301056
Scn10a	sodium channel, voltage-gated, type X, alpha subunit	1.19877	0.0141233	chr8	127621001	127621500	9	-1304	29571
Scn11a	sodium channel, voltage-gated, type XI, alpha subunit	1.31453	0.00420404	chr8	127724001	127724500	9	-11	29701
Slc25a38	solute carrier family 25, member 38	1.09962	0.027841	chr8	127989501	127990000	9	-1292	301067
Rpl14	ribosomal protein L14	-2.63658	0.0123693	chr8	128437001	128437500	2	-1170	65043
Ackr2	atypical chemokine receptor 2	1.9463	0.0402705	chr8	129715501	129716000	5	-473	140473
Pomgnt2	protein O-linked mannose N-acetylglucosaminyltransferase 2 (beta 1,4-)	1.26812	0.0116238	chr8	129793501	129794000	9	-856	316091
Abhd5	abhydrolase domain containing 5	1.52751	0.01648	chr8	130135501	130136000	10	-800	316122
Slc5a7	solute carrier family 5 (sodium/choline cotransporter), member 7	1.25396	0.0471791	chr9	4379001	4379500	19	473	85426
St6gal2	ST6 beta-galactosamide alpha-2,6-sialyltranferase 2	1.37347	0.0377858	chr9	6014001	6014500	11	-742	301155
Pspn	persephin	1.28987	0.0271971	chr9	9044001	9044500	8	-1155	25525
Pspn	persephin	1.79525	0.0130625	chr9	9044501	9045000	2	-655	25525
Znrf4	zinc and ring finger 4	1.04314	0.000563023	chr9	9530001	9530500	39	92	301127
Lrfn2	leucine rich repeat and fibronectin type III domain containing 2	-1.06384	0.000563504	chr9	12807501	12808000	6	-113	316205
Mir206	microRNA 206	-2.00171	0.00497783	chr9	25647501	25648000	6	-463	100314052
Chst10	carbohydrate sulfotransferase 10	-1.10743	0.000424742	chr9	45252501	45253000	17	-429	140568
Il1r2	interleukin 1 receptor, type II	-1.26758	0.0395611	chr9	46526501	46527000	11	453	117022
Il1rl2	interleukin 1 receptor-like 2	-2.53734	0.00263915	chr9	46733501	46734000	21	132	171106
Coq10b	coenzyme Q10 homolog B (S. cerevisiae)	1.85396	0.0227853	chr9	61335501	61336000	7	-1428	301416
Satb2	SATB homeobox 2	-2.49553	0.0224117	chr9	63442001	63442500	34	-745	501145
Aox4	aldehyde oxidase 4	1.03147	0.0193187	chr9	64907001	64907500	10	323	316424
Cxcr1	chemokine (C-X-C motif) receptor 1	2.30073	0.00174085	chr9	81233501	81234000	8	-575	54258
Speg	SPEG complex locus	1.52106	0.0289587	chr9	82365001	82365500	5	-365	363256
Inha	inhibin alpha	-1.24426	0.0332266	chr9	82469001	82469500	9	-492	24504
Rhbdd1	rhomboid domain containing 1	2.45967	0.0224117	chr9	87882001	87882500	3	-388	316557
Rhbdd1	rhomboid domain containing 1	2.02439	0.00114323	chr9	87882501	87883000	8	112	316557
Tm4sf20	transmembrane 4 L six family member 20	1.68378	0.0119548	chr9	88282501	88283000	3	-385	691066
Sp110	SP110 nuclear body protein	-1.16491	0.0396043	chr9	92347501	92348000	4	-792	301570
Alpi	alkaline phosphatase, intestinal	-1.24525	0.0141233	chr9	93927001	93927500	6	-966	24197
Akp3	alkaline phosphatase 3, intestine, not Mn requiring	1.03068	0.0193187	chr9	93953501	93954000	8	-404	64621
Akp3	alkaline phosphatase 3, intestine, not Mn requiring	1.45194	0.0250758	chr9	93954001	93954500	9	96	64621
Ndufa10	NADH dehydrogenase (ubiquinone) 1 alpha subcomplex 10	-1.18037	0.0474311	chr9	99318001	99318500	9	-1324	678759
Ppip5k2	diphosphoinositol pentakisphosphate kinase 2	1.25243	0.0471791	chr9	110785501	110786000	4	-1113	501194
RGD1562136	similar to D1Ertd622e protein	-2.49559	0.0224117	chr9	110878001	110878500	11	-564	501195
Txndc2	thioredoxin domain containing 2 (spermatozoa)	1.05273	0.0462652	chr9	112888501	112889000	5	-136	316777
Txndc2	thioredoxin domain containing 2 (spermatozoa)	-2.49545	0.0224117	chr9	112889001	112889500	3	-636	316777
Lama1	laminin, alpha 1	-1.03185	0.026176	chr9	115406501	115407000	9	-154	316758
Myl12b	myosin, light chain 12B, regulatory	1.75752	0.00758109	chr9	118777001	118777500	5	-1417	50685
Adcyap1	adenylate cyclase activating polypeptide 1	1.61458	0.0331069	chr9	121163501	121164000	4	-1311	24166
Slc9a7	solute carrier family 9, subfamily A (NHE7, cation proton antiporter 7), member 7	-1.4157	0.0377858	chrX	3226001	3226500	25	-298	317170
Arhgef9	Cdc42 guanine nucleotide exchange factor (GEF) 9	-1.29617	0.0471791	chrX	65329001	65329500	4	-135	66013
Las1l	LAS1-like (S. cerevisiae)	-1.3066	0.0230615	chrX	65945001	65945500	6	-854	296865
Las1l	LAS1-like (S. cerevisiae)	-1.24405	0.0332266	chrX	65945501	65946000	7	-1354	296865
Obp1f	odorant binding protein I f	2.07581	0.0237266	chrX	83815001	83815500	4	-1287	192267
Dcx	doublecortin	-2.23292	0.0138503	chrX	113629001	113629500	1	-1059	84394
Rhox12	reproductive homeobox 12	1.32824	0.0320731	chrX	124341001	124341500	3	-1127	363437
RGD1563975	similar to testis expressed sequence 13B	1.03249	0.0228847	chrX	130084001	130084500	7	-188	298164
Actrt1	actin-related protein T1	-2.63662	0.0123693	chrX	133305501	133306000	7	-1230	302796
Rab33a	RAB33A, member RAS oncogene family	2.07515	0.0237266	chrX	135419001	135419500	10	-1018	317580
Fhl1	four and a half LIM domains 1	1.09029	0.0234324	chrX	153788001	153788500	5	-643	25177
