# Supplementary material for: Short‐term calorie restriction ameliorates genomewide, age‐related alterations in DNA methylation
Source: Aging Cell. 2016 Aug 25;15(6):1074–81. doi: 10.1111/acel.12513 (PMC6398531; doi:10.1111/acel.12513)
Supplement: Supplementary file 8 — Table S9 Pathway enrichment results of differentially methylated promoter regions. [file ACEL-15-1074-s008.xlsx]

## Sheet: OY_Hyper
Category	Term	Count	%	PValue	-LN(Pvalue)	Genes	List Total	Pop Hits	Pop Total	Fold Enrichment	Bonferroni	Benjamini	FDR
rno04080	Neuroactive ligand-receptor interaction	21	3.43137	0.000520835	7.56008	24180, 294125, 29709, 84022, 117097, 116700, 24922, 83518, 78976, 140595, 24416, 25369, 246075, 25477, 81812, 29256, 25052, 25248, 25051, 297795, 53949	191	262	5590	2.34583	0.0727581	0.0727581	0.616567
rno04950	Maturity onset diabetes of the young	5	0.816993	0.0107541	4.53247	25100, 25099, 24817, 65193, 25334	191	26	5590	5.62827	0.791494	0.543376	12.0463
rno04360	Axon guidance	11	1.79739	0.0107928	4.52888	246331, 363142, 307395, 25311, 295342, 305897, 25614, 310207, 84409, 296789, 171378	191	127	5590	2.53494	0.792674	0.408142	12.0872
rno05200	Pathways in cancer	20	3.26797	0.010813	4.527	170700, 292699, 303586, 266610, 25094, 25311, 24629, 290905, 25614, 81679, 170630, 140589, 81819, 50662, 29373, 140928, 295342, 54250, 29382, 25267	191	317	5590	1.8465	0.793288	0.325718	12.1085
rno04810	Regulation of actin cytoskeleton	15	2.45098	0.0112659	4.48597	170700, 685936, 171436, 24629, 25614, 58823, 170630, 25713, 24782, 315655, 295342, 54250, 25267, 296654, 53949	191	209	5590	2.1005	0.806569	0.280045	12.585
rno00330	Arginine and proline metabolism	6	0.980392	0.0330433	3.40994	298607, 298079, 24401, 84596, 24265, 25698	191	53	5590	3.31325	0.992344	0.556048	32.8945
rno02010	ABC transporters	5	0.816993	0.0610735	2.79568	299609, 291923, 310836, 25270, 63886	191	44	5590	3.3258	0.999892	0.728929	52.6747
rno00250	Alanine, aspartate and glutamate metabolism	4	0.653595	0.0802268	2.5229	24401, 81670, 25698, 298483	191	30	5590	3.90227	0.999995	0.780359	62.9462
rno05218	Melanoma	6	0.980392	0.0844032	2.47215	170700, 25094, 24629, 54250, 170630, 25267	191	69	5590	2.54496	0.999997	0.758447	64.895

## Sheet: OY_Hypo
Category	Term	Count	%	PValue	-Ln(Pvalue)	Genes	List Total	Pop Hits	Pop Total	Fold Enrichment	Bonferroni	Benjamini	FDR
rno04144	Endocytosis	12	3.3241	0.00370732	5.59745	414783, 54258, 296121, 316611, 414791, 171565, 140924, 79121, 64516, 292156, 60460, 25704	116	201	5590	2.3975	0.911845	0.911845	22.2223
rno04060	Cytokine-cytokine receptor interaction	10	2.77008	0.0251081	3.68457	310132, 54258, 84405, 366518, 140924, 252878, 78965, 171054, 25704, 25670	116	197	5590	2.20156	0.995926	0.936176	43.4175
rno04062	Chemokine signaling pathway	8	2.21607	0.0739536	2.60432	54258, 50686, 24400, 360579, 690825, 29538, 363875, 171054	116	22	5590	6.57132	0.999776	0.939256	58.0865
rno00410	beta-Alanine metabolism	3	0.831025	0.0798795	2.52724	24379, 84596, 85239	116	115	5590	2.51424	0.999953	0.917389	64.3759

## Sheet: OCRY_Hyper
Category	Term	Count	%	PValue	-Ln(Pvalue)	Genes	List Total	Pop Hits	Pop Total	Fold Enrichment	Bonferroni	Benjamini	FDR
rno05414	Dilated cardiomyopathy	11	1.3269	0.00272016	5.90706	25713, 140727, 64362, 24239, 24896, 25399, 29248, 305941, 140729, 29241, 500450	222	90	5590	3.07758	0.353265	0.353265	3.23553
rno04530	Tight junction	13	1.56815	0.00504975	5.28842	64465, 50685, 59317, 24582, 65132, 301112, 316233, 296313, 287098, 287099, 170538, 29340, 113970	222	130	5590	2.51802	0.555145	0.333025	5.92986
rno05410	Hypertrophic cardiomyopathy (HCM)	9	1.08565	0.0173111	4.05641	25713, 140727, 64362, 24239, 25399, 29248, 305941, 140729, 500450	222	84	5590	2.69788	0.938826	0.605976	19.0112
rno05014	Amyotrophic lateral sclerosis (ALS)	7	0.844391	0.0280454	3.57393	29749, 140928, 308416, 64633, 60352, 64625, 24588	222	59	5590	2.98748	0.989447	0.679492	29.0705
rno04080	Neuroactive ligand-receptor interaction	18	2.17129	0.0294181	3.52615	294133, 24318, 29709, 84022, 81672, 29559, 24922, 83518, 78976, 140595, 81658, 58959, 25477, 116744, 24889, 25052, 25051, 140675	222	262	5590	1.72994	0.991583	0.615381	30.2707
rno04912	GnRH signaling pathway	9	1.08565	0.0316682	3.45244	64465, 24239, 24896, 25262, 170538, 60352, 25433, 81707, 29241	222	94	5590	2.41087	0.994194	0.576052	32.1978
rno04270	Vascular smooth muscle contraction	10	1.20627	0.0340422	3.38015	296313, 367072, 24239, 24896, 24582, 25262, 170538, 29340, 66012, 29241	222	113	5590	2.22833	0.99608	0.546908	34.1779
rno00480	Glutathione metabolism	6	0.723764	0.0462066	3.07463	84596, 299976, 29566, 362368, 57298, 298376	222	50	5590	3.02162	0.999484	0.611773	43.5176
rno04666	Fc gamma R-mediated phagocytosis	8	0.965018	0.0583408	2.84145	497931, 64465, 296936, 170538, 79121, 171574, 29340, 296654	222	88	5590	2.28911	0.999933	0.65653	51.6084
rno05412	Arrhythmogenic right ventricular cardiomyopathy (ARVC)	7	0.844391	0.0712667	2.64133	25713, 140727, 64362, 24239, 25399, 305941, 140729	222	74	5590	2.38191	0.999993	0.693623	59.0468
rno04114	Oocyte meiosis	9	1.08565	0.0716062	2.63657	29749, 56011, 293056, 25262, 60352, 290875, 24559, 29241, 114522	222	111	5590	2.04164	0.999993	0.660648	59.2272
rno04260	Cardiac muscle contraction	7	0.844391	0.0870188	2.44163	140727, 24239, 25399, 29248, 140729, 24212, 500450	222	78	5590	2.25976	1	0.702954	66.6895
rno04540	Gap junction	7	0.844391	0.0999901	2.30268	24318, 24896, 116744, 25262, 316531, 66012, 29241	222	81	5590	2.17606	1	0.726543	71.9753

## Sheet: OCRY-Hypo
Category	Term	Count	%	PValue	-Ln(Pvalue)	Genes	List Total	Pop Hits	Pop Total	Fold Enrichment	Bonferroni	Benjamini	FDR
rno00983:	Drug metabolism	5	1.5528	0.0111945	4.49233	295088, 295620, 65135, 171352, 289801	113	44	5590	5.62148	0.760624	0.760624	12.2392
rno05416:	Viral myocarditis	5	1.5528	0.0962237	2.34108	287408, 414791, 24583, 294269, 680229	113	87	5590	2.84305	0.999997	0.998379	69.066

## Sheet: OCRO-Hypoer
Category	Term	Count	%	PValue	-Ln(Pvalue)	Genes	List Total	Pop Hits	Pop Total	Fold Enrichment	Bonferroni	Benjamini	FDR
rno04530	Tight junction	9	1.96078	0.0118808	4.43283	246255, 64465, 29556, 50685, 63836, 363925, 315648, 24680, 304000	134	130	5590	2.88806	0.750032	0.750032	12.7469
rno04080	Neuroactive ligand-receptor interaction	12	2.61438	0.0466641	3.06478	24180, 294122, 58959, 84007, 25340, 24318, 60432, 25245, 192646, 29629, 78976, 50672	134	262	5590	1.91068	0.996087	0.937445	42.0277
rno04916	Melanogenesis	6	1.30719	0.0673524	2.69782	282582, 25400, 24680, 293990, 24323, 50672	134	92	5590	2.72064	0.999693	0.932535	54.8651
rno04730	Long-term depression	5	1.08932	0.0744998	2.59696	58959, 25202, 315648, 81663, 24680	134	67	5590	3.11317	0.999874	0.894094	58.6576
rno04614	Renin-angiotensin system	3	0.653595	0.080777	2.51606	24180, 24179, 24715	134	20	5590	6.25746	0.999943	0.858302	61.7462

## Sheet: combineGraph
	Group	Methylation	Pathway terms	Significance (-ln(Pvalue))
	OLD	Hyper	Neuroactive ligand-receptor interaction	7.56008
			Maturity onset diabetes of the young	4.53247
			Axon guidance	4.52888
			Pathways in cancer	4.527
			Regulation of actin cytoskeleton	4.48597
			Arginine and proline metabolism	3.40994
			ABC transporters	2.79568
			Alanine, aspartate and glutamate metabolism	2.5229
			Melanoma	2.47215
		Hypo	Endocytosis	5.59745
			Cytokine-cytokine receptor interaction	3.68457
			Chemokine signaling pathway	2.60432
			beta-Alanine metabolism	2.52724
	OCR	Hyper	Dilated cardiomyopathy	5.90706
			Hypertrophic cardiomyopathy (HCM)	5.28842
			Neuroactive ligand-receptor interaction	4.05641
			Amyotrophic lateral sclerosis (ALS)	3.57393
			Tight junction	3.52615
			GnRH signaling pathway	3.45244
			Vascular smooth muscle contraction	3.38015
			Glutathione metabolism	3.07463
			Fc gamma R-mediated phagocytosis	2.84145
			Oocyte meiosis	2.64133
			Arrhythmogenic right ventricular cardiomyopathy (ARVC)	2.63657
			Cardiac muscle contraction	2.44163
			Gap junction	2.30268
		Hypo	Drug metabolism	4.49233
			Viral myocarditis	2.34108
	OCR vs. Old	Hyper	Tight junction	4.43283
			Neuroactive ligand-receptor interaction	3.06478
			Melanogenesis	2.69782
			Long-term depression	2.59696
			Renin-angiotensin system	2.51606
