# Supplementary material for: Short‐term calorie restriction ameliorates genomewide, age‐related alterations in DNA methylation
Source: Aging Cell. 2016 Aug 25;15(6):1074–81. doi: 10.1111/acel.12513 (PMC6398531; doi:10.1111/acel.12513)
Supplement: Supplementary file 9 — Table S10 Bisulfite sequencing primers for DMR validation. [file ACEL-15-1074-s009.xlsx]

## Sheet: Sheet1
Supplementary Table S6. Bisulfite seqeuncing primers for DMR validation
				Original sequences		Converted sequences
		Gene	Target Position	5' sequence (+ strand)	3' sequence (+ strand)	5' primer sequence	3' primer sequence	Tm
		SDC1	Chr6:43666979-43667183	ATCTCACTCACCTGGAGGATCCCAGGG	GGGAATCACAGATTGCTCAGGGGAG	ATTTTATTTATTTGGAGGATTTTAGGG	CTCCCCTAAACAATCTATAATTCCC	59.5
		PRKCA	Chr10:96311959-96312172	ACTAAAATGGCCAAACCCTAACCCT	GTGATGTTATTCATTGACTGTCAGAGC	ATTAAAATGGTTAAATTTTAATTTT	ACTCTAACAATCAATAAATAACATCAC	54.4
		RGN	ChrX:2643299-2643598	AGTGGCAGAATTCTGGGAAGCTAAC	AAAAACTCCCCAGGGACACAGAGGC	AGTGGTAGAATTTTGGGAAGTTAAT	ACCTCTATATCCCTAAAAAATTTTT	57.8
